# Supplementary material for: Mobile air monitoring to identify volatile organic compound distributions and potential hazard during the remediation of the East Palestine, Ohio train derailment
Source: Environ Monit Assess. 2025 Apr 26;197(5):597. doi: 10.1007/s10661-025-14038-x (PMC12033195; doi:10.1007/s10661-025-14038-x)
Supplement: Supplementary file 2 — Supplementary file2 (XLSX 612 KB) [file 10661_2025_14038_MOESM2_ESM.xlsx]

## Sheet: Table S5
INPUT	FOUND_BY	DTXSID	PREFERRED_NAME	Present in PubChem	PubChem Link	Passed/Fail	PubChem Formula
Carbonic acid, dimethyl ester	Synonym from Valid Source	DTXSID9029192	Dimethyl carbonate	Yes	Dimethyl carbonate (https://pubchem.ncbi.nlm.nih.gov/compound/12021)	Yes	C3H6O3
Ethylene carbonate	Expert Validated Synonym	DTXSID2026600	1,3-Dioxolan-2-one	Yes	Ethylene carbonate (https://pubchem.ncbi.nlm.nih.gov/compound/7303)	Yes	C3H4O3
Benzoic acid	Approved Name	DTXSID6020143	Benzoic acid	Yes	Benzoic Acid (https://pubchem.ncbi.nlm.nih.gov/compound/243)	Yes	C7H6O2
Cyclohexanecarboxylic acid	Approved Name	DTXSID8059180	Cyclohexanecarboxylic acid	Yes	Cyclohexanecarboxylic acid (https://pubchem.ncbi.nlm.nih.gov/compound/7413)	Yes	C7H12O2
CH3COCH2CH2COCH3	Synonym	DTXSID8030138	2,5-Hexanedione	No (Error - Unable to standardize the given structure)	NA	Yes	NA
Cyclopentane carboxylic acid	Approved Name	DTXSID70187610	Cyclopentane carboxylic acid	Yes	Cyclopentanecarboxylic acid (https://pubchem.ncbi.nlm.nih.gov/compound/18840)	Yes	C6H10O2
2-Butenoic acid, 3-methyl-	Synonym from Valid Source	DTXSID2047145	3,3-Dimethylacrylic acid	Yes	3-Methyl crotonic acid (https://pubchem.ncbi.nlm.nih.gov/compound/10931)	Yes	C5H8O2
2-Butenoic acid, methyl ester, (E)-	Approved Name	DTXSID10878813	2-Butenoic acid, methyl ester, (E)-	Yes	Methyl crotonate (https://pubchem.ncbi.nlm.nih.gov/compound/638132)	Yes	C5H8O2
2-Propenoic acid, 2-methyl-, methyl ester	Expert Validated Synonym	DTXSID2020844	Methyl methacrylate	Yes	Methyl methacrylate (https://pubchem.ncbi.nlm.nih.gov/compound/6658)	Yes	C5H8O2
2-methyl-2-butenoic acid (Z)	Searched by Synonym: Found 0 results			Maybe (Z-2-methyl-2-butenoic acid)	2,3-Dimethylacrylic acid, (Z)- (https://pubchem.ncbi.nlm.nih.gov/compound/643915)	Maybe	C5H8O2
Acetylacetone	Expert Validated Synonym	DTXSID4021979	2,4-Pentanedione	Yes	Acetylacetone (https://pubchem.ncbi.nlm.nih.gov/compound/31261)	Yes	C5H8O2
Cyclobutane carboxylic acid	Searched by Synonym: Found 0 results			Yes	Cyclobutanecarboxylic acid (https://pubchem.ncbi.nlm.nih.gov/compound/19494)	Yes	C5H8O2
Cyclopropanecarboxylic acid, methyl ester	Expert Validated Synonym	DTXSID3051967	Methyl cyclopropanecarboxylate	Yes	Methyl cyclopropanecarboxylate (https://pubchem.ncbi.nlm.nih.gov/compound/76122)	Yes	C5H8O2
trans-Alpha,beta-penteneoic acid	Searched by Synonym: Found 0 results			Yes	2-Pentenoic acid (https://pubchem.ncbi.nlm.nih.gov/compound/638122)	Yes	C5H8O2
1,3-Dioxane	Approved Name	DTXSID3025174	1,3-Dioxane	Yes	1,3-Dioxane (https://pubchem.ncbi.nlm.nih.gov/compound/10450)	Yes	C4H8O2
1,4-Dioxane	Approved Name	DTXSID4020533	1,4-Dioxane	Yes	Dioxane (https://pubchem.ncbi.nlm.nih.gov/compound/31275)	Yes	C4H8O2
Ethene, 1,1-dimethoxy-	Approved Name	DTXSID20238924	Ethene, 1,1-dimethoxy-	Yes	Ethene, 1,1-dimethoxy- (https://pubchem.ncbi.nlm.nih.gov/compound/136706)	Yes	C4H8O2
Ethyl acetate	Approved Name	DTXSID1022001	Ethyl acetate	Yes	Ethyl Acetate (https://pubchem.ncbi.nlm.nih.gov/compound/8857)	Yes	C4H8O2
Formic acid, 1-methylethyl ester	Expert Validated Synonym	DTXSID2027258	Isopropyl formate	Yes	Isopropyl formate (https://pubchem.ncbi.nlm.nih.gov/compound/12257)	Yes	C4H8O2
Formic acid, propyl ester	Approved Name	DTXSID3059391	Formic acid, propyl ester	Yes	Propyl formate (https://pubchem.ncbi.nlm.nih.gov/compound/8073)	Yes	C4H8O2
Propanoic acid, methyl ester	Expert Validated Synonym	DTXSID7027201	Methyl propanoate	Yes	Methyl propionate (https://pubchem.ncbi.nlm.nih.gov/compound/11124)	Yes	C4H8O2
1,4-Dioxin, 2,3-dihydro-	Expert Validated Synonym	DTXSID0074714	1,4-Dioxene	Yes	1,4-Dioxin, 2,3-dihydro- (https://pubchem.ncbi.nlm.nih.gov/compound/136353)	Yes	C4H6O2
2,3-Butanedione	Approved Name	DTXSID6021583	2,3-Butanedione	Yes	2,3-Butanedione (https://pubchem.ncbi.nlm.nih.gov/compound/650)	Yes	C4H6O2
2-Propenoic acid, 2-methyl-	Expert Validated Synonym	DTXSID3025542	Methacrylic acid	Yes	Methacrylic Acid (https://pubchem.ncbi.nlm.nih.gov/compound/4093)	Yes	C4H6O2
2-Propenoic acid, methyl ester	Expert Validated Synonym	DTXSID0024183	Methyl acrylate	Yes	Methyl acrylate (https://pubchem.ncbi.nlm.nih.gov/compound/7294)	Yes	C4H6O2
Acetic acid ethenyl ester	Expert Validated Synonym	DTXSID3021431	Vinyl acetate	Yes	Vinyl acetate (https://pubchem.ncbi.nlm.nih.gov/compound/7904)	Yes	C4H6O2
Crotonic acid	Expert Validated Synonym	DTXSID7027544	2-Butenoic acid	Yes	Crotonic acid (https://pubchem.ncbi.nlm.nih.gov/compound/637090)	Yes	C4H6O2
Cyclopropanecarboxylic acid	Expert Validated Synonym	DTXSID1040665	Cyclopropane carboxylic acid	Yes	Cyclopropanecarboxylic acid (https://pubchem.ncbi.nlm.nih.gov/compound/15655)	Yes	C4H6O2
Isocrotonic acid	Expert Validated Synonym	DTXSID70880977	(2Z)-2-Butenoic acid	Yes	Isocrotonic acid (https://pubchem.ncbi.nlm.nih.gov/compound/643792)	Yes	C4H6O2
g-Butyrolactone	Synonym	DTXSID6020224	gamma-Butyrolactone	Yes	gamma-Butyrolactone (https://pubchem.ncbi.nlm.nih.gov/compound/7302)	Yes	C4H6O2
1,4-Butanediol	Approved Name	DTXSID2024666	1,4-Butanediol	Yes	1,4-Butanediol (https://pubchem.ncbi.nlm.nih.gov/compound/8064)	Yes	C4H10O2
Ethane, 1,2-dimethoxy-	Synonym from Valid Source	DTXSID0025286	Ethylene glycol dimethyl ether	Yes	1,2-Dimethoxyethane (https://pubchem.ncbi.nlm.nih.gov/compound/8071)	Yes	C4H10O2
Acetic acid, methy ester	Searched by Synonym: Found 0 results			No	NA	No	NA
Formic acid, ethyl ester	Synonym from Valid Source	DTXSID6040117	Ethyl formate	Yes	Ethyl formate (https://pubchem.ncbi.nlm.nih.gov/compound/8025)	Yes	C3H6O2
Propanoic acid	Expert Validated Synonym	DTXSID8025961	Propionic acid	Yes	Propionic Acid (https://pubchem.ncbi.nlm.nih.gov/compound/1032)	Yes	C3H6O2
1,2-Ethanediol	Expert Validated Synonym	DTXSID8020597	Ethylene glycol	Yes	Ethylene Glycol (https://pubchem.ncbi.nlm.nih.gov/compound/174)	Yes	C2H6O2
Acetic acid	Approved Name	DTXSID5024394	Acetic acid	Yes	Acetic Acid (https://pubchem.ncbi.nlm.nih.gov/compound/176)	Yes	C2H4O2
Methyl formate	Approved Name	DTXSID5025609	Methyl formate	Yes	Methyl formate (https://pubchem.ncbi.nlm.nih.gov/compound/7865)	Yes	C2H4O2
Hydrocarboxyl radical	Searched by Synonym: Found 0 results			Maybe (There are 5 results with hydroxycarboxyl radical)	https://pubchem.ncbi.nlm.nih.gov/#query=Hydrocarboxyl%20radical	Maybe	NA
Formic Acid	Approved Name	DTXSID2024115	Formic acid	Yes	Formic Acid (https://pubchem.ncbi.nlm.nih.gov/compound/284)	Yes	CH2O2
3-CH3C6H4CHO	Searched by Synonym: Found 0 results			Yes	3-Methylbenzaldehyde (https://pubchem.ncbi.nlm.nih.gov/compound/12105)	Yes	C8H8O
Acetophenone	Approved Name	DTXSID6021828	Acetophenone	Yes	Acetophenone (https://pubchem.ncbi.nlm.nih.gov/compound/7410)	Yes	C8H8O
Benzaldehyde, 4-methyl-	Synonym from Valid Source	DTXSID9041520	4-Methylbenzaldehyde	Yes	4-Methylbenzaldehyde (https://pubchem.ncbi.nlm.nih.gov/compound/7725)	Yes	C8H8O
2,2,4-Trimethyl-3-pentanone	Approved Name	DTXSID70207281	2,2,4-Trimethyl-3-pentanone	Yes	2,2,4-Trimethyl-3-pentanone (https://pubchem.ncbi.nlm.nih.gov/compound/138611)	Yes	C8H16O
C6H11CH2OCH3	Searched by Synonym: Found 0 results			Yes	Methoxymethylcyclohexane (https://pubchem.ncbi.nlm.nih.gov/compound/6432218)	Yes	C8H16O
Cyclooctanone	Approved Name	DTXSID3060114	Cyclooctanone	Yes	Cyclooctanone (https://pubchem.ncbi.nlm.nih.gov/compound/10403)	Yes	C8H14O
c-C6H11COCH3	Searched by Synonym: Found 0 results			Yes	Cyclohexyl methyl ketone (https://pubchem.ncbi.nlm.nih.gov/compound/13207)	Yes	C8H14O
2,4,6-Cyloheptatrien-1-one	Searched by Synonym: Found 0 results			No	NA	No	NA
4-Methylene-2,5-cyclohexadiene-1-one	Searched by Synonym: Found 0 results			Yes	4-Methylene-2,5-cyclohexadiene-1-one (https://pubchem.ncbi.nlm.nih.gov/compound/136328)	Yes	C7H6O
Benzaldehyde	Approved Name	DTXSID8039241	Benzaldehyde	Yes	Benzaldehyde (https://pubchem.ncbi.nlm.nih.gov/compound/240)	Yes	C7H6O
1-Methoxycyclohexane	Integrated Source Name	DTXSID10239268	Cyclohexyl methyl ether	Yes	Cyclohexyl methyl ether (https://pubchem.ncbi.nlm.nih.gov/compound/13607)	Yes	C7H14O
3-Pentanone, 2,4-dimethyl-	Expert Validated Synonym	DTXSID3038771	2,4-Dimethylpentan-3-one	Yes	2,4-Dimethyl-3-pentanone (https://pubchem.ncbi.nlm.nih.gov/compound/11271)	Yes	C7H14O
4-Heptanone	Approved Name	DTXSID6047650	4-Heptanone	Yes	4-Heptanone (https://pubchem.ncbi.nlm.nih.gov/compound/31246)	Yes	C7H14O
Cyclohexanemethanol	Approved Name	DTXSID3059212	Cyclohexanemethanol	Yes	Cyclohexanemethanol (https://pubchem.ncbi.nlm.nih.gov/compound/7507)	Yes	C7H14O
2,4-Dimethylfuran	Systematic Name	DTXSID50190602	Furan, 2,4-dimethyl-	Yes	2,4-Dimethylfuran (https://pubchem.ncbi.nlm.nih.gov/compound/19462)	Yes	C6H8O
3,4-dimethylfuran	Systematic Name	DTXSID30174960	Furan, 3,4-dimethyl-	Yes	3,4-Dimethylfuran (https://pubchem.ncbi.nlm.nih.gov/compound/34338)	Yes	C6H8O
Bicyclo[2.2.1]hept-2-ene, 7-oxa-	Searched by Synonym: Found 0 results			Yes	7-Oxabicyclo[2.2.1]hept-2-ene (https://pubchem.ncbi.nlm.nih.gov/compound/138813)	Yes	C6H8O
Furan, 2,5-dimethyl-	Synonym from Valid Source	DTXSID7022093	2,5-Dimethylfuran	Yes	2,5-Dimethylfuran (https://pubchem.ncbi.nlm.nih.gov/compound/12266)	Yes	C6H8O
1-Propyne, 3,3-oxybis-	Searched by Synonym: Found 0 results			Maybe	1-Propyne, 3,3'-oxybis- (https://pubchem.ncbi.nlm.nih.gov/compound/23349#section=Depositor-Supplied-Synonyms)	Maybe	C6H6O
Phenol	Approved Name	DTXSID5021124	Phenol	Yes	Phenol (https://pubchem.ncbi.nlm.nih.gov/compound/996)	Yes	C6H6O
2,2-Dimethyltetrahydrofuran	Expert Validated Synonym	DTXSID70905331	2,2-Dimethyloxolane	Yes	2,2-Dimethyltetrahydrofuran (https://pubchem.ncbi.nlm.nih.gov/compound/136791)	Yes	C6H12O
2-Butanone, 3,3-dimethyl-	Synonym from Valid Source	DTXSID5021752	3,3-Dimethyl-2-butanone	Yes	Pinacolone (https://pubchem.ncbi.nlm.nih.gov/compound/6416)	Yes	C6H12O
3-Hexanone	Approved Name	DTXSID2021608	3-Hexanone	Yes	3-Hexanone (https://pubchem.ncbi.nlm.nih.gov/compound/11509)	Yes	C6H12O
Oxepane	Approved Name	DTXSID1060471	Oxepane	Yes	Oxepane (https://pubchem.ncbi.nlm.nih.gov/compound/11618)	Yes	C6H12O
(CH2=CHCH2)2O	Searched by Synonym: Found 0 results			No	NA	No	NA
3-Penten-2-one, 4-methyl-	Synonym from Valid Source	DTXSID1029170	4-Methylpent-3-en-2-one	Yes	Mesityl oxide (https://pubchem.ncbi.nlm.nih.gov/compound/8858)	Yes	C6H10O
3-hexen-2-one(E)	Searched by Synonym: Found 0 results			Yes	3-Hexen-2-one (https://pubchem.ncbi.nlm.nih.gov/compound/5367744)	Yes	C6H10O
3-methyl-3-penten-2-one(Z)	Searched by Synonym: Found 0 results			Maybe (Substance record)	1567-72-2 (https://pubchem.ncbi.nlm.nih.gov/substance/374911776)	Maybe	NA
7-Oxabicyclo[2.2.1]heptane	Systematic Name	DTXSID10182189	1,4-Epoxycyclohexane	Yes	1,4-Epoxycyclohexane (https://pubchem.ncbi.nlm.nih.gov/compound/9234)	Yes	C6H10O
Cyclohexanone	Approved Name	DTXSID6020359	Cyclohexanone	Yes	Cyclohexanone (https://pubchem.ncbi.nlm.nih.gov/compound/7967)	Yes	C6H10O
Cyclohexene oxide	Approved Name	DTXSID6024880	Cyclohexene oxide	Yes	Cyclohexene oxide (https://pubchem.ncbi.nlm.nih.gov/compound/9246)	Yes	C6H10O
2-Butenal,2-methyl-(Z)-	Searched by Synonym: Found 0 results			Yes	Tiglic aldehyde (https://pubchem.ncbi.nlm.nih.gov/compound/5321950)	Yes	C5H8O
2-pentenal(E)	Searched by Synonym: Found 0 results			Maybe (Slight differences in organization)	2-Pentenal (https://pubchem.ncbi.nlm.nih.gov/compound/5364752)	Maybe	C5H8O
2H-Pyran, 3,4-dihydro-	Synonym from Valid Source	DTXSID6041426	3,4-Dihydro-2H-pyran	Yes	3,4-Dihydro-2H-pyran (https://pubchem.ncbi.nlm.nih.gov/compound/8080)	Yes	C5H8O
3-Buten-2-one, 3-methyl-	Expert Validated Synonym	DTXSID9052557	3-Methylbut-3-en-2-one	Yes	3-Methyl-3-buten-2-one (https://pubchem.ncbi.nlm.nih.gov/compound/13143)	Yes	C5H8O
3-Penten-2-one	Approved Name	DTXSID0060800	3-Penten-2-one	Yes	3-Penten-2-one (https://pubchem.ncbi.nlm.nih.gov/compound/637920)	Yes	C5H8O
3-methyl-2-butenal	Synonym from Valid Source	DTXSID8029606	3-Methylbut-2-enal	Yes	3-Methyl-2-butenal (https://pubchem.ncbi.nlm.nih.gov/compound/61020)	Yes	C5H8O
4-Methyl-2,3-dihydrofuran	Approved Name	DTXSID90187879	4-Methyl-2,3-dihydrofuran	Yes	4-Methyl-2,3-dihydrofuran (https://pubchem.ncbi.nlm.nih.gov/compound/36744)	Yes	C5H8O
Cyclopentanone	Approved Name	DTXSID3029154	Cyclopentanone	Yes	Cyclopentanone (https://pubchem.ncbi.nlm.nih.gov/compound/8452)	Yes	C5H8O
Ethanone, 1-cyclopropyl-	Synonym from Valid Source	DTXSID9074854	Cyclopropyl methyl ketone	Yes	Cyclopropyl methyl ketone (https://pubchem.ncbi.nlm.nih.gov/compound/13004)	Yes	C5H8O
Furan, 2,3-dihydro-5-methyl-	Integrated Source Name	DTXSID10164066	2,3-Dihydro-5-methylfuran	Yes	2,3-Dihydro-5-methylfuran (https://pubchem.ncbi.nlm.nih.gov/compound/15145)	Yes	C5H8O
Furan, 2-methyl-	Synonym from Valid Source	DTXSID9025611	2-Methylfuran	Yes	2-Methylfuran (https://pubchem.ncbi.nlm.nih.gov/compound/10797)	Yes	C5H6O
Furan, 3-methyl-	Systematic Name	DTXSID10239228	3-Methylfuran	Yes	3-Methylfuran (https://pubchem.ncbi.nlm.nih.gov/compound/13587)	Yes	C5H6O
2-Butanone, 3-methyl-	Synonym from Valid Source	DTXSID0022062	3-Methyl-2-butanone	Yes	3-Methyl-2-butanone (https://pubchem.ncbi.nlm.nih.gov/compound/11251)	Yes	C5H10O
2H-Pyran, tetrahydro-	Synonym from Valid Source	DTXSID3059719	Tetrahydropyran	Yes	Tetrahydropyran (https://pubchem.ncbi.nlm.nih.gov/compound/8894)	Yes	C5H10O
3-Pentanone	Approved Name	DTXSID6021820	3-Pentanone	Yes	3-Pentanone (https://pubchem.ncbi.nlm.nih.gov/compound/7288)	Yes	C5H10O
C2H5OCH2CH=CH2	Searched by Synonym: Found 0 results			No	NA	No	NA
C2H5OCH=CHCH3	Searched by Synonym: Found 0 results			Yes	Ethyl propenyl ether (https://pubchem.ncbi.nlm.nih.gov/compound/5365091)	Yes	C5H10O
Furan, tetrahydro-2-methyl-	Synonym from Valid Source	DTXSID9030258	2-Methyltetrahydrofuran	Yes	2-Methyltetrahydrofuran (https://pubchem.ncbi.nlm.nih.gov/compound/7301)	Yes	C5H10O
Pentanal	Approved Name	DTXSID7021653	Pentanal	Yes	Valeraldehyde (https://pubchem.ncbi.nlm.nih.gov/compound/8063)	Yes	C5H10O
trans-CH3CH=CH-OC2H5	Searched by Synonym: Found 0 results			Yes	Ethyl propenyl ether (https://pubchem.ncbi.nlm.nih.gov/compound/5365091)	Yes	C5H10O
1-Propene, 2-methoxy-	Synonym from Valid Source	DTXSID3051591	2-Methoxyprop-1-ene	Yes	2-Methoxypropene (https://pubchem.ncbi.nlm.nih.gov/compound/8300)	Yes	C4H8O
2-Butanone	Expert Validated Synonym	DTXSID3021516	Methyl ethyl ketone	Yes	Methyl Ethyl Ketone (https://pubchem.ncbi.nlm.nih.gov/compound/6569)	Yes	C4H8O
Butanal	Expert Validated Synonym	DTXSID8021513	Butyraldehyde	Yes	Butyraldehyde (https://pubchem.ncbi.nlm.nih.gov/compound/261)	Yes	C4H8O
Ethene, ethoxy-	Synonym from Valid Source	DTXSID3029609	[(Ethenyl)oxy]ethane	Yes	Ethyl vinyl ether (https://pubchem.ncbi.nlm.nih.gov/compound/8023)	Yes	C4H8O
Furan, tetrahydro-	Synonym from Valid Source	DTXSID1021328	Tetrahydrofuran	Yes	Tetrahydrofuran (https://pubchem.ncbi.nlm.nih.gov/compound/8028)	Yes	C4H8O
Propanal, 2-methyl-	Synonym from Valid Source	DTXSID9021635	2-Methylpropanal	Yes	Isobutyraldehyde (https://pubchem.ncbi.nlm.nih.gov/compound/6561)	Yes	C4H8O
2-Butenal	Expert Validated Synonym	DTXSID8024864	Crotonaldehyde	Yes	Crotonaldehyde (https://pubchem.ncbi.nlm.nih.gov/compound/447466)	Yes	C4H6O
2-Propenal, 2-methyl-	Synonym from Valid Source	DTXSID0052540	Methacrylaldehyde	Yes	Methacrolein (https://pubchem.ncbi.nlm.nih.gov/compound/6562)	Yes	C4H6O
Cyclobutanone	Approved Name	DTXSID9061592	Cyclobutanone	Yes	Cyclobutanone (https://pubchem.ncbi.nlm.nih.gov/compound/14496)	Yes	C4H6O
Furan, 2,3-dihydro-	Approved Name	DTXSID9061594	Furan, 2,3-dihydro-	Yes	2,3-Dihydrofuran (https://pubchem.ncbi.nlm.nih.gov/compound/70934)	Yes	C4H6O
Furan, 2,5-dihydro-	Expert Validated Synonym	DTXSID5051785	2,5-Dihydrofuran	Yes	2,5-Dihydrofuran (https://pubchem.ncbi.nlm.nih.gov/compound/15570)	Yes	C4H6O
Methyl vinyl ketone	Approved Name	DTXSID3025671	Methyl vinyl ketone	Yes	Methyl vinyl ketone (https://pubchem.ncbi.nlm.nih.gov/compound/6570)	Yes	C4H6O
Furan	Approved Name	DTXSID6020646	Furan	Yes	Furan (https://pubchem.ncbi.nlm.nih.gov/compound/8029)	Yes	C4H4O
CCCO	Searched by Synonym: Found 0 results			No	NA	No	NA
CH2CH2CH2OH	Searched by Synonym: Found 0 results			Yes	CH2CH2CH2OH (https://pubchem.ncbi.nlm.nih.gov/compound/6432324)	Yes	C3H7O
Acetone	Approved Name	DTXSID8021482	Acetone	Yes	Acetone (https://pubchem.ncbi.nlm.nih.gov/compound/180)	Yes	C3H6O
Ethene, methoxy-	Expert Validated Synonym	DTXSID4026761	Methoxyethene	Yes	Methyl vinyl ether (https://pubchem.ncbi.nlm.nih.gov/compound/7861)	Yes	C3H6O
Oxetane	Synonym from Valid Source	DTXSID8025969	1,3-Propylene oxide	Yes	Oxetane (https://pubchem.ncbi.nlm.nih.gov/compound/10423)	Yes	C3H6O
Propanal	Approved Name	DTXSID2021658	Propanal	Yes	Propionaldehyde (https://pubchem.ncbi.nlm.nih.gov/compound/527)	Yes	C3H6O
Propylene Oxide	Expert Validated Synonym	DTXSID5021207	(+/-)-1,2-Propylene oxide	Yes	Propylene Oxide (https://pubchem.ncbi.nlm.nih.gov/compound/6378)	Yes	C3H6O
2-Propenal	Expert Validated Synonym	DTXSID5020023	Acrolein	Yes	Acrolein (https://pubchem.ncbi.nlm.nih.gov/compound/7847)	Yes	C3H4O
Methylketene	Approved Name	DTXSID60208767	Methylketene	Yes	Methylketene (https://pubchem.ncbi.nlm.nih.gov/compound/138641)	Yes	C3H4O
Dimethyl ether	Approved Name	DTXSID8026937	Dimethyl ether	Yes	Dimethyl Ether (https://pubchem.ncbi.nlm.nih.gov/compound/8254)	Yes	C2H6O
Ethanol	Approved Name	DTXSID9020584	Ethanol	Yes	Ethanol (https://pubchem.ncbi.nlm.nih.gov/compound/702)	Yes	C2H6O
Acetaldehyde	Approved Name	DTXSID5039224	Acetaldehyde	Yes	Acetaldehyde (https://pubchem.ncbi.nlm.nih.gov/compound/177)	Yes	C2H4O
Ethylene Oxide	Approved Name	DTXSID0020600	Ethylene oxide	Yes	Ethylene Oxide (https://pubchem.ncbi.nlm.nih.gov/compound/6354)	Yes	C2H4O
Nitric acid	Synonym - WARNING: Synonym mapped to two or more chemicals	DTXSID5024217	Nitrate	Maybe	Nitrate (https://pubchem.ncbi.nlm.nih.gov/compound/Nitrate)	Maybe	NO3
Nitric acid	Approved Name - WARNING: Synonym mapped to two or more chemicals	DTXSID5029685	Nitric acid	Yes	Nitric Acid (https://pubchem.ncbi.nlm.nih.gov/compound/944)	Yes	HNO3
Acetamide	Approved Name	DTXSID7020005	Acetamide	Yes	Acetamide (https://pubchem.ncbi.nlm.nih.gov/compound/178)	Yes	C2H5NO
Formamide, N-methyl-	Synonym from Valid Source	DTXSID0025608	N-Methylformamide	Yes	N-Methylformamide (https://pubchem.ncbi.nlm.nih.gov/compound/31254)	Yes	C2H5NO
Formamide	Approved Name	DTXSID8025337	Formamide	Yes	Formamide (https://pubchem.ncbi.nlm.nih.gov/compound/713)	Yes	CH3NO
Benzonitrile, 3-nitro-	Approved Name	DTXSID5060697	Benzonitrile, 3-nitro-	Yes	3-Nitrobenzonitrile (https://pubchem.ncbi.nlm.nih.gov/compound/12079)	Yes	C7H4N2O2
Benzonitrile, 4-nitro-	Approved Name	DTXSID7060706	Benzonitrile, 4-nitro-	Yes	4-Nitrobenzonitrile (https://pubchem.ncbi.nlm.nih.gov/compound/12090)	Yes	C7H4N2O2
Methanamine, N-methyl-N-nitro	Searched by Synonym: Found 0 results			Yes (Only missing a "-")	Dimethylnitramine (https://pubchem.ncbi.nlm.nih.gov/compound/20120)	Yes	C2H6N2O2
(CH3)2N-C(CH3)=NC2H5	Searched by Synonym: Found 0 results			Yes	(CH3)2N-C(CH3)=NC2H5 (https://pubchem.ncbi.nlm.nih.gov/compound/6432122)	Yes	C6H14N2
(CH3)2N-CH=N-(1-methylethyl)	Searched by Synonym: Found 0 results			Yes	N,N-Dimethyl-N'-isopropyl-formamidine (https://pubchem.ncbi.nlm.nih.gov/compound/525286)	Yes	C6H14N2
(CH3)2N-CH=N-(n-propyl)	Searched by Synonym: Found 0 results			Yes	3,3-Dimethyl-1-propylformamidine (https://pubchem.ncbi.nlm.nih.gov/compound/523864)	Yes	C6H14N2
Pyridazine hexahydro-1,2-dimethyl-	Searched by Synonym: Found 0 results			Yes	Pyridazine, hexahydro-1,2-dimethyl- (https://pubchem.ncbi.nlm.nih.gov/compound/141272)	Yes	C6H14N2
1,3-Diazine	Synonym from Valid Source	DTXSID1051228	Pyrimidine	Yes	Pyrimidine (https://pubchem.ncbi.nlm.nih.gov/compound/9260)	Yes	C4H4N2
Pyrazine	Approved Name	DTXSID8049410	Pyrazine	Yes	Pyrazine (https://pubchem.ncbi.nlm.nih.gov/compound/9261)	Yes	C4H4N2
Pyridazine	Approved Name	DTXSID7059777	Pyridazine	Yes	Pyridazine (https://pubchem.ncbi.nlm.nih.gov/compound/9259)	Yes	C4H4N2
CH3NHCH2CN	Integrated Source Name	DTXSID3063962	Methylaminoacetonitrile	Yes	Methylaminoacetonitrile (https://pubchem.ncbi.nlm.nih.gov/compound/36652)	Yes	C3H6N2
Cyanamide, dimethyl-	Integrated Source Name	DTXSID9025116	Dimethyl cyanamide	Yes	Dimethylcyanamide (https://pubchem.ncbi.nlm.nih.gov/compound/15112)	Yes	C3H6N2
H2NCH2CH2CN	Synonym	DTXSID6048418	Aminopropionitrile	Yes	3-Aminopropanenitrile (https://pubchem.ncbi.nlm.nih.gov/compound/1647)	Yes	C3H6N2
(E)-Dimethyldiazene	Searched by Synonym: Found 0 results			Yes	Azomethane (https://pubchem.ncbi.nlm.nih.gov/compound/10421)	Yes	C2H6N2
CH3C(=NH)NH2	Searched by Synonym: Found 0 results			Yes	Acetamidine (https://pubchem.ncbi.nlm.nih.gov/compound/67171)	Yes	C2H6N2
Diazene, dimethyl-	Integrated Source Name	DTXSID70870570	Dimethyldiazene	Yes	Azomethane (https://pubchem.ncbi.nlm.nih.gov/compound/10421)	Yes	C2H6N2
NCCH2NH2	Searched by Synonym: Found 0 results			Yes	Aminoacetonitrile (https://pubchem.ncbi.nlm.nih.gov/compound/10901)	Yes	C2H4N2
Hydrazine, methyl-	Synonym from Valid Source	DTXSID4020874	Methylhydrazine	Yes	Methylhydrazine (https://pubchem.ncbi.nlm.nih.gov/compound/6061)	Yes	CH6N2
1-Propanamine	Synonym from Valid Source	DTXSID6021878	Propylamine	Yes	Propylamine (https://pubchem.ncbi.nlm.nih.gov/compound/7852)	Yes	C3H9N
2-Propanamine	Expert Validated Synonym	DTXSID2025682	Isopropylamine	Yes	Isopropylamine (https://pubchem.ncbi.nlm.nih.gov/compound/6363)	Yes	C3H9N
Ethanamine, N-methyl-	Approved Name	DTXSID8060793	Ethanamine, N-methyl-	Yes	Ethanamine, N-methyl- (https://pubchem.ncbi.nlm.nih.gov/compound/12219)	Yes	C3H9N
Trimethylamine	Approved Name	DTXSID2026238	Trimethylamine	Yes	Trimethylamine (https://pubchem.ncbi.nlm.nih.gov/compound/1146)	Yes	C3H9N
Azulene	Approved Name	DTXSID2059770	Azulene	Yes	Azulene (https://pubchem.ncbi.nlm.nih.gov/compound/9231)	Yes	C10H8
Naphthalene	Approved Name	DTXSID8020913	Naphthalene	Yes	Naphthalene (https://pubchem.ncbi.nlm.nih.gov/compound/931)	Yes	C10H8
Benzene, 1,2,3,5-tetramethyl-	Synonym from Valid Source	DTXSID6026119	1,2,3,5-Tetramethylbenzene	Yes	1,2,3,5-Tetramethylbenzene (https://pubchem.ncbi.nlm.nih.gov/compound/10695)	Yes	C10H14
Benzene, butyl-	Synonym from Valid Source	DTXSID6022472	Butylbenzene	Yes	Butylbenzene (https://pubchem.ncbi.nlm.nih.gov/compound/7705)	Yes	C10H14
Benzene, (1-methylethyl)-	Expert Validated Synonym	DTXSID1021827	Cumene	Yes	Cumene (https://pubchem.ncbi.nlm.nih.gov/compound/7406)	Yes	C9H12
Benzene, 1,3,5-trimethyl-	Synonym from Valid Source	DTXSID6026797	1,3,5-Trimethylbenzene	Yes	Mesitylene (https://pubchem.ncbi.nlm.nih.gov/compound/7947)	Yes	C9H12
Benzene, propyl-	Synonym from Valid Source	DTXSID3042219	Propylbenzene	Yes	Propylbenzene (https://pubchem.ncbi.nlm.nih.gov/compound/7668)	Yes	C9H12
2-Methylenebicyclo[2.2.1]-heptane	Integrated Source Name	DTXSID00964350	2-Methylidenebicyclo[2.2.1]heptane	Yes	2-Methylenenorbornane (https://pubchem.ncbi.nlm.nih.gov/compound/136324)	Yes	C8H12
Bicyclo[2.2.1]hept-2-ene, 2-methyl-	Systematic Name	DTXSID70989217	2-Methylbicyclo[2.2.1]hept-2-ene	Yes	2-Methylbicyclo[2.2.1]hept-2-ene (https://pubchem.ncbi.nlm.nih.gov/compound/136510)	Yes	C8H12
Cyclopropane, 1,1-ethenylidenebis-	Searched by Synonym: Found 0 results			Yes (only missing a " ' ")	1,1-Dicyclopropylethylene (https://pubchem.ncbi.nlm.nih.gov/compound/69977)	Yes	C8H12
Benzene, 1,2-dimethyl-	Synonym from Valid Source	DTXSID3021807	o-Xylene	Yes	O-Xylene (https://pubchem.ncbi.nlm.nih.gov/compound/7237)	Yes	C8H10
Benzene, 1,3-dimethyl-	Expert Validated Synonym	DTXSID6026298	m-Xylene	Yes	m-Xylene (https://pubchem.ncbi.nlm.nih.gov/compound/7929)	Yes	C8H10
Ethylbenzene	Approved Name	DTXSID3020596	Ethylbenzene	Yes	Ethylbenzene (https://pubchem.ncbi.nlm.nih.gov/compound/7500)	Yes	C8H10
p-Xylene	Approved Name	DTXSID2021868	p-Xylene	Yes	P-Xylene (https://pubchem.ncbi.nlm.nih.gov/compound/7809)	Yes	C8H10
2,5-Norbornadiene	Approved Name	DTXSID1059523	2,5-Norbornadiene	Yes	2,5-Norbornadiene (https://pubchem.ncbi.nlm.nih.gov/compound/8473)	Yes	C7H8
Toluene	Expert Validated Synonym	DTXSID7021360	1-Methylbenzene	Yes	Toluene (https://pubchem.ncbi.nlm.nih.gov/compound/1140)	Yes	C7H8
(CH3)2C=CHC(CH3)=CH2	Searched by Synonym: Found 0 results			Yes	2,4-Dimethyl-1,3-pentadiene (https://pubchem.ncbi.nlm.nih.gov/compound/66080)	Yes	C7H12
Cyclohexene, 1-methyl-	Expert Validated Synonym	DTXSID3060451	1-Methylcyclohexene	Yes	1-Methylcyclohexene (https://pubchem.ncbi.nlm.nih.gov/compound/11574)	Yes	C7H12
Cyclopentene, 1,2-dimethyl-	Systematic Name	DTXSID50227306	1,2-Dimethylcyclopentene	Yes	1,2-Dimethylcyclopentene (https://pubchem.ncbi.nlm.nih.gov/compound/69829)	Yes	C7H12
2-Norbornene	Synonym from Valid Source	DTXSID2022042	Norbornylene	Yes	Bicyclo[2.2.1]hept-2-ene (https://pubchem.ncbi.nlm.nih.gov/compound/10352)	Yes	C7H10
1,3-Cyclohexadiene	Approved Name	DTXSID30862259	1,3-Cyclohexadiene	Yes	1,3-Cyclohexadiene (https://pubchem.ncbi.nlm.nih.gov/compound/11605)	Yes	C6H8
1,4-Cyclohexadiene	Approved Name	DTXSID0060854	1,4-Cyclohexadiene	Yes	1,4-Cyclohexadiene (https://pubchem.ncbi.nlm.nih.gov/compound/12343)	Yes	C6H8
1-Methyl-3-methylenecyclobutene	Approved Name	DTXSID60164617	1-Methyl-3-methylenecyclobutene	Yes	1-Methyl-3-methylenecyclobutene (https://pubchem.ncbi.nlm.nih.gov/compound/139881)	Yes	C6H8
Benzene	Approved Name	DTXSID3039242	Benzene	Yes	Benzene (https://pubchem.ncbi.nlm.nih.gov/compound/241)	Yes	C6H6
2-Butene, 2,3-dimethyl-	Approved Name	DTXSID2060339	2-Butene, 2,3-dimethyl-	Yes	2,3-Dimethyl-2-butene (https://pubchem.ncbi.nlm.nih.gov/compound/11250)	Yes	C6H12
2-Pentene, 2-methyl-	Synonym from Valid Source	DTXSID8073217	2-Methyl-2-pentene	Yes	2-Methyl-2-pentene (https://pubchem.ncbi.nlm.nih.gov/compound/12243)	Yes	C6H12
CH3CH=C(CH3)C2H5	Searched by Synonym: Found 0 results			Yes	2-Pentene, 3-methyl- (https://pubchem.ncbi.nlm.nih.gov/compound/12014)	Yes	C6H12
Cyclohexane	Approved Name	DTXSID4021923	Cyclohexane	Yes	Cyclohexane (https://pubchem.ncbi.nlm.nih.gov/compound/8078)	Yes	C6H12
1,2-Dimethylcyclobutene	Searched by Synonym: Found 0 results			Yes	Cyclobutene, 1,2-dimethyl- (https://pubchem.ncbi.nlm.nih.gov/compound/137043)	Yes	C6H10
1,3,3-Trimethylcyclopropene	Approved Name	DTXSID70190104	1,3,3-Trimethylcyclopropene	Yes	1,3,3-Trimethylcyclopropene (https://pubchem.ncbi.nlm.nih.gov/compound/138003)	Yes	C6H10
1,3-Butadiene, 2,3-dimethyl-	Synonym from Valid Source	DTXSID2022046	Dimethylbutadiene	Yes	2,3-Dimethyl-1,3-butadiene (https://pubchem.ncbi.nlm.nih.gov/compound/10566)	Yes	C6H10
1,3-Pentadiene, 2-methyl-	Approved Name	DTXSID3061506	1,3-Pentadiene, 2-methyl-	Yes	1,3-Pentadiene, 2-methyl- (https://pubchem.ncbi.nlm.nih.gov/compound/14238)	Yes	C6H10
CH3CH=C(CH3)CH=CH2	Searched by Synonym: Found 0 results			No	NA	No	NA
Cyclohexene	Approved Name	DTXSID9038717	Cyclohexene	Yes	Cyclohexene (https://pubchem.ncbi.nlm.nih.gov/compound/8079)	Yes	C6H10
Cyclopentane, methylene-	Approved Name	DTXSID9061756	Cyclopentane, methylene-	Yes	Methylenecyclopentane (https://pubchem.ncbi.nlm.nih.gov/compound/73714)	Yes	C6H10
Cyclopentene, 1-methyl-	Systematic Name	DTXSID50870755	1-Methylcyclopent-1-ene	Yes	1-Methylcyclopentene (https://pubchem.ncbi.nlm.nih.gov/compound/12746)	Yes	C6H10
Cyclopropane, (1-methylethenyl)-	Integrated Source Name	DTXSID10196887	Cyclopropane, (1-methylethenyl)- (9CI)	Yes	Isopropenylcyclopropane (https://pubchem.ncbi.nlm.nih.gov/compound/78394)	Yes	C6H10
Cyclopropane, 1-ethenyl-1-methyl-	Approved Name	DTXSID30168642	Cyclopropane, 1-ethenyl-1-methyl-	Yes	Cyclopropane, 1-ethenyl-1-methyl- (https://pubchem.ncbi.nlm.nih.gov/compound/140150)	Yes	C6H10
1,3-Butadiene, 2-methyl-	Expert Validated Synonym	DTXSID2020761	Isoprene	Yes	Isoprene (https://pubchem.ncbi.nlm.nih.gov/compound/6557)	Yes	C5H8
1,3-Pentadiene, (E)-	Synonym from Valid Source	DTXSID50858710	(3E)-1,3-Pentadiene	Yes	1,3-Pentadiene (https://pubchem.ncbi.nlm.nih.gov/compound/62204)	Yes	C5H8
1-Butyne, 3-methyl-	Integrated Source Name	DTXSID40208528	3-Methylbut-1-yne	Yes	3-Methyl-1-butyne (https://pubchem.ncbi.nlm.nih.gov/compound/69019)	Yes	C5H8
2-Pentyne	Systematic Name	DTXSID80211758	Pent-2-yne	Yes	2-Pentyne (https://pubchem.ncbi.nlm.nih.gov/compound/12310)	Yes	C5H8
Cyclobutene, 1-methyl-	Approved Name	DTXSID50164126	Cyclobutene, 1-methyl-	Yes	Cyclobutene, 1-methyl- (https://pubchem.ncbi.nlm.nih.gov/compound/137031)	Yes	C5H8
Cyclopentene	Approved Name	DTXSID6029171	Cyclopentene	Yes	Cyclopentene (https://pubchem.ncbi.nlm.nih.gov/compound/8882)	Yes	C5H8
Cyclopropene, 3,3-dimethyl-	Approved Name	DTXSID60192314	Cyclopropene, 3,3-dimethyl-	Yes	Cyclopropene, 3,3-dimethyl- (https://pubchem.ncbi.nlm.nih.gov/compound/138076)	Yes	C5H8
Ethenylcyclopropane	Approved Name	DTXSID60219358	Ethenylcyclopropane	Yes	Ethenylcyclopropane (https://pubchem.ncbi.nlm.nih.gov/compound/136498)	Yes	C5H8
1,3-Cyclopentadiene	Approved Name	DTXSID0027191	1,3-Cyclopentadiene	Yes	Cyclopentadiene (https://pubchem.ncbi.nlm.nih.gov/compound/7612)	Yes	C5H6
2-Butene, 2-methyl-	Synonym from Valid Source	DTXSID8027165	2-Methyl-2-butene	Yes	2-Methyl-2-butene (https://pubchem.ncbi.nlm.nih.gov/compound/10553)	Yes	C5H10
1-Propene, 2-methyl-	Expert Validated Synonym	DTXSID9020748	Isobutene	Yes	Isobutylene (https://pubchem.ncbi.nlm.nih.gov/compound/8255)	Yes	C4H8
2-Butene, (E)-	Synonym from Valid Source	DTXSID7027255	(2E)-2-Butene	Yes	2-Butene (https://pubchem.ncbi.nlm.nih.gov/compound/62695)	Yes	C4H8
1,2-Butadiene	Approved Name	DTXSID5027225	1,2-Butadiene	Yes	1,2-Butadiene (https://pubchem.ncbi.nlm.nih.gov/compound/11535)	Yes	C4H6
1,3-Butadiene	Approved Name	DTXSID3020203	1,3-Butadiene	Yes	1,3-Butadiene (https://pubchem.ncbi.nlm.nih.gov/compound/7845)	Yes	C4H6
1-Methylcyclopropene	Approved Name	DTXSID2035643	1-Methylcyclopropene	Yes	1-Methylcyclopropene (https://pubchem.ncbi.nlm.nih.gov/compound/151080)	Yes	C4H6
2-Butyne	Approved Name	DTXSID3060116	2-Butyne	Yes	2-Butyne (https://pubchem.ncbi.nlm.nih.gov/compound/10419)	Yes	C4H6
Cyclobutene	Approved Name	DTXSID60231616	Cyclobutene	Yes	Cyclobutene (https://pubchem.ncbi.nlm.nih.gov/compound/69972)	Yes	C4H6
7-Oxabicyclo[2.2.1]heptane	Systematic Name	DTXSID10182189	1,4-Epoxycyclohexane	Yes	1,4-Epoxycyclohexane (https://pubchem.ncbi.nlm.nih.gov/compound/9234)	Yes	C6H10O

## Sheet: Table S6
		March			April			March			April
Combined ID	Formula	Ohioville Average (ppbv)	Ohioville Median (ppbv)	Ohioville 95th Percentile (ppbv)	Ohioville Average (ppbv)	Ohioville Median (ppbv)	Ohioville 95th Percentile (ppbv)	EP Average (ppbv)	EP Median (ppbv)	EP 95th Percentile (ppbv)	EP Average (ppbv)	EP Median (ppbv)	EP 95th Percentile (ppbv)
1	C2H4O	1.442	1.38	1.79156	0.2228	0.2212	0.330786	1.54	1.51	1.82806	0.2115	0.2114	0.324132
2	CH3NO	0.1223	0.121	0.153866	0.2092	0.2034	0.287766	0.15	0.148	0.193125	0.09449	0.1301	0.205819
3	C2H6O	0.1933	0.0726	0.911303	1e-10	1e-10	1e-10	0.0917	0.0712	0.196555	0.0301	0	0.137742
4	C3H4O	0.09269	0.0911	0.11945	1.064	0.08124	4.14609	0.1156	0.111	0.154456	0.0684	0.09488	0.143761
5	C4H8	0.2281	0.165	0.502461	1e-10	1e-10	1e-10	0.2278	0.208	0.336728	0.05976	0	0.177411
6	C3H6O	1.628	1.62	1.78026	2.028	2.012	2.21134	1.802	1.79	2.02671	2.029	1.996	2.1873
7	C2H5NO	0.09911	0.0986	0.123585	0.146	0.1427	0.197744	0.1161	0.115	0.143197	0.0856	0.1244	0.173879
8	HNO3	0.009629	0.00921	0.0175112	0.09407	0.0913	0.132483	0.01067	0.01035	0.0185114	1e-10	1e-10	1e-10
9	C5H8	0.1899	0.179	0.241207	0.176	0.1707	0.234164	0.2316	0.227	0.288032	0.152	0.1414	0.218141
10	C4H6O	0.06727	0.0666	0.0851168	0.1066	0.1059	0.137756	0.08445	0.0824	0.111132	0.03209	0	0.0973407
11	C4H8O	0.2768	0.276	0.321871	0.2442	0.2438	0.284401	0.3392	0.301	0.371532	0.2517	0.2509	0.301497
12	C3H6O2	0.1525	0.152	0.183829	0.1831	0.1806	0.229239	0.1482	0.147	0.180693	0.1738	0.1726	0.213346
13	C6H6	0.1445	0.0909	0.37187	0.07151	0.07035	0.0979113	0.1134	0.09375	0.195962	0.0446	0.04813	0.10874
14	C6H8	0.07837	0.0763	0.103064	0.09147	0.07928	0.127835	0.1058	0.104	0.135533	0.03273	0	0.10317
15	C5H6O	0.051	0.0504	0.0679633	0.05494	0.05342	0.0786213	0.0613	0.0609	0.0780031	1e-10	1e-10	1e-10
16	C6H10	0.1629	0.157	0.206768	0.1485	0.1429	0.206885	0.2064	0.203	0.253365	0.09283	0.107	0.170446
17	C4H6O2	0.08115	0.0811	0.100902	0.1043	0.1027	0.134713	0.0841	0.0835	0.105176	0.05193	0.07313	0.108594
18	C5H10O	0.04082	0.0405	0.055039	0.04261	0.04213	0.0562804	0.04246	0.0421	0.0568534	0.008707	0	0.0500097
19	C2H6N2O2	0.06432	0.0513	0.15461	0.1181	0.1173	0.144775	0.06494	0.0634	0.0847829	0.07864	0.09752	0.130532
20	C7H8	0.276	0.0723	1.08161	1e-10	1e-10	1e-10	0.126	0.0908	0.264049	0.08583	0.0568	0.190471
21	C5H8O2	0.1058	0.106	0.12847	0.1203	0.1156	0.17078	0.1099	0.109	0.132839	1.818	0.04312	14.3059
22	C6H12O	0.02286	0.0227	0.0330005	0.01298	0.0122	0.0218103	0.02746	0.0263	0.0391504	0.01082	0.01108	0.0275399
23	C3H9N	0.003576	0.0032	0.00857788	1e-10	1e-10	1e-10	1e-10	1e-10	1e-10	0.00258	0.000747	0.00934363
24	C2H4O2	0.0863	0.0855	0.111389	2.052	1.969	2.63932	1e-10	1e-10	1e-10	1.653	1.617	1.99786
25	C4H10O2	0.007169	0.00669	0.0166362	0.02286	0.02258	0.0378865	1e-10	1e-10	1e-10	0.01264	0.01299	0.0299957
26	C6H10O2	1e-10	1e-10	1e-10	0.07978	0.07716	0.112368	0.06186	0.0608	0.0808543	1e-10	1e-10	1e-10
27	C4H6	0.4508	0.432	0.564647	1e-10	1e-10	1e-10	0.5689	0.555	0.687301	1e-10	1e-10	1e-10
28	C2H6O2	0.01393	0.0134	0.024647	1e-10	1e-10	1e-10	0.01369	0.0133	0.0241309	1e-10	1e-10	1e-10
29	C5H6	0.06177	0.0604	0.0824479	1e-10	1e-10	1e-10	0.08267	0.0808	0.106203	1e-10	1e-10	1e-10
30	C4H4O	0.03106	0.0302	0.0444409	1e-10	1e-10	1e-10	0.03895	0.0384	0.0527031	1e-10	1e-10	1e-10
31	C5H10	0.03492	0.0244	0.0886018	1e-10	1e-10	1e-10	0.03349	0.0301	0.0529235	1e-10	1e-10	1e-10
32	C3H4O3	0.009602	0.00921	0.01643	1e-10	1e-10	1e-10	0.01027	0.01	0.0168882	1e-10	1e-10	1e-10
33	C4H8O2	0.03949	0.0391	0.0534059	1e-10	1e-10	1e-10	0.03512	0.0347	0.0475965	1e-10	1e-10	1e-10
34	C6H6O	0.02468	0.0243	0.0356047	1e-10	1e-10	1e-10	0.02719	0.0269	0.0374311	1e-10	1e-10	1e-10
35	C7H10	0.04445	0.0424	0.0648861	1e-10	1e-10	1e-10	0.0634	0.0616	0.0883327	1e-10	1e-10	1e-10
36	C6H8O	0.02332	0.0229	0.0335264	1e-10	1e-10	1e-10	0.02565	0.0252	0.0365964	1e-10	1e-10	1e-10
37	C7H12	0.05169	0.0465	0.0748037	1e-10	1e-10	1e-10	0.06259	0.0606	0.0857185	1e-10	1e-10	1e-10
38	C8H10	0.3111	0.0564	1.55427	1e-10	1e-10	1e-10	0.08193	0.0478	0.219772	1e-10	1e-10	1e-10
39	C8H12	0.1183	0.116	0.145165	1e-10	1e-10	1e-10	0.2374	0.227	0.351768	1e-10	1e-10	1e-10
40	C7H14O	0.01275	0.0124	0.0214743	1e-10	1e-10	1e-10	0.01619	0.0157	0.026513	1e-10	1e-10	1e-10
41	C9H12	0.2106	0.0318	1.45855	1e-10	1e-10	1e-10	0.05994	0.0408	0.156358	1e-10	1e-10	1e-10
42	C8H16O	0.04135	0.0412	0.0551843	1e-10	1e-10	1e-10	0.04468	0.0436	0.062931	1e-10	1e-10	1e-10
43	C3O	0.02818	0.0276	0.041275	1e-10	1e-10	1e-10	1e-10	1e-10	1e-10	1e-10	1e-10	1e-10
44	C10H8	0.02402	0.0219	0.0441622	1e-10	1e-10	1e-10	1e-10	1e-10	1e-10	1e-10	1e-10	1e-10
45	C10H14	0.08528	0.022	0.511438	1e-10	1e-10	1e-10	1e-10	1e-10	1e-10	1e-10	1e-10	1e-10
46	C5H8O	1e-10	1e-10	1e-10	1e-10	1e-10	1e-10	0.04059	0.04	0.0554124	1e-10	1e-10	1e-10
47	C6H12	1e-10	1e-10	1e-10	1e-10	1e-10	1e-10	0.01718	0.0157	0.0301486	1e-10	1e-10	1e-10
48	C6H10O	1e-10	1e-10	1e-10	1e-10	1e-10	1e-10	0.023	0.0227	0.0330152	1e-10	1e-10	1e-10
49	C7H6O	1e-10	1e-10	1e-10	1e-10	1e-10	1e-10	0.01362	0.0132	0.0221238	1e-10	1e-10	1e-10
50	C8H8O	1e-10	1e-10	1e-10	1e-10	1e-10	1e-10	0.0108	0.0105	0.018649	1e-10	1e-10	1e-10
51	C7H6O2	1e-10	1e-10	1e-10	1e-10	1e-10	1e-10	0.01595	0.0154	0.024311	1e-10	1e-10	1e-10
52	C8H14O	1e-10	1e-10	1e-10	1e-10	1e-10	1e-10	0.05168	0.0494	0.0791017	1e-10	1e-10	1e-10
53	C7H12O2	1e-10	1e-10	1e-10	1e-10	1e-10	1e-10	0.01749	0.0172	0.0273463	1e-10	1e-10	1e-10
54	C7H4N2O2	1e-10	1e-10	1e-10	1e-10	1e-10	1e-10	0.05299	0.0492	0.0881224	1e-10	1e-10	1e-10
55	CH2O2	1e-10	1e-10	1e-10	1.819	1.776	2.18411	1e-10	1e-10	1e-10	1.224	1.58	1.85569
56	C2H6N2	1e-10	1e-10	1e-10	0.2869	0.2857	0.397437	1e-10	1e-10	1e-10	0.3016	0.3033	0.41951
57	C3H6O3	1e-10	1e-10	1e-10	0.01424	0.01414	0.0259319	1e-10	1e-10	1e-10	0.001225	0	0.00945971
58	C3H7O	1e-10	1e-10	1e-10	0.03829	0.03779	0.0662381	1e-10	1e-10	1e-10	1e-10	1e-10	1e-10
59	C4H4N2	1e-10	1e-10	1e-10	0.008684	0.00836	0.0166032	1e-10	1e-10	1e-10	1e-10	1e-10	1e-10
60	C6H14N2	1e-10	1e-10	1e-10	0.00873	0.008383	0.0173902	1e-10	1e-10	1e-10	1e-10	1e-10	1e-10
61	C2H4N2	1e-10	1e-10	1e-10	1e-10	1e-10	1e-10	1e-10	1e-10	1e-10	0.01531	0.01434	0.0420717
62	C3H6N2	1e-10	1e-10	1e-10	1e-10	1e-10	1e-10	1e-10	1e-10	1e-10	0.003389	0	0.0162343
63	CHO2	1e-10	1e-10	1e-10	1e-10	1e-10	1e-10	1e-10	1e-10	1e-10	0.01658	0	0.123835
64	CH6N2	1e-10	1e-10	1e-10	1e-10	1e-10	1e-10	1e-10	1e-10	1e-10	0.001936	0	0.0122445
Combined ID	Formula	March [EP/OH]			April [EP/OH]			Ohioville [April/March]			EP [April/March]
		Mean Ratio (ppbv)	Median Ratio (ppbv)	95th Percentile Ratio (ppbv)	Mean Ratio (ppbv)	Median Ratio (ppbv)	95th Percentile Ratio (ppbv)	Mean Ratio (ppbv)	Median Ratio (ppbv)	95th Percentile Ratio (ppbv)	Mean Ratio (ppbv)	Median Ratio (ppbv)	95th Percentile Ratio (ppbv)
1	C2H4O	1.06796	1.0942	1.02037	0.949282	0.955696	0.979884	0.154508	0.16029	0.184636	0.137338	0.14	0.177309
2	CH3NO	1.22649	1.22314	1.25515	0.451673	0.639626	0.715228	1.71055	1.68099	1.87023	0.629933	0.879054	1.06573
3	C2H6O	0.474392	0.980716	0.215686	301000000	0	1.37742e+09	5.17331e-10	1.37741e-09	1.09733e-10	0.328244	0	0.700779
4	C3H4O	1.24717	1.21844	1.29306	0.0642857	1.1679	0.0346738	11.4791	0.891767	34.7099	0.591696	0.854775	0.930758
5	C4H8	0.998685	1.26061	0.670157	597600000	0	1.77411e+09	4.38404e-10	6.06061e-10	1.9902e-10	0.262335	0	0.526867
6	C3H6O	1.10688	1.10494	1.13843	1.00049	0.992048	0.98913	1.2457	1.24198	1.24214	1.12597	1.11508	1.07924
7	C2H5NO	1.17143	1.16633	1.1587	0.586301	0.871759	0.879318	1.47311	1.44726	1.60006	0.737295	1.08174	1.21427
8	HNO3	1.10811	1.12378	1.05711	1.06304e-09	1.09529e-09	7.54814e-10	9.76945	9.91314	7.5656	9.37207e-09	9.66184e-09	5.40209e-09
9	C5H8	1.21959	1.26816	1.19413	0.863636	0.828354	0.931573	0.926804	0.953631	0.9708	0.656304	0.622907	0.757349
10	C4H6O	1.25539	1.23724	1.30564	0.301032	0	0.706617	1.58466	1.59009	1.61843	0.379988	0	0.8759
11	C4H8O	1.22543	1.09058	1.15429	1.03071	1.02912	1.06011	0.882225	0.883333	0.883588	0.74204	0.833555	0.811497
12	C3H6O2	0.971803	0.967105	0.982944	0.949208	0.955703	0.930673	1.20066	1.18816	1.24702	1.17274	1.17415	1.18071
13	C6H6	0.784775	1.03135	0.526964	0.623689	0.684151	1.1106	0.494879	0.773927	0.263295	0.393298	0.513387	0.554904
14	C6H8	1.35001	1.36304	1.31503	0.357822	0	0.807055	1.16716	1.03906	1.24035	0.309357	0	0.761217
15	C5H6O	1.20196	1.20833	1.14772	1.82017e-09	1.87196e-09	1.27192e-09	1.07725	1.05992	1.15682	1.63132e-09	1.64204e-09	1.282e-09
16	C6H10	1.26703	1.29299	1.22536	0.625118	0.748775	0.82387	0.911602	0.910191	1.00056	0.449758	0.527094	0.67273
17	C4H6O2	1.03635	1.02959	1.04235	0.497891	0.712074	0.806113	1.28527	1.26634	1.33508	0.617479	0.875808	1.0325
18	C5H10O	1.04018	1.03951	1.03297	0.204342	0	0.888581	1.04385	1.04025	1.02255	0.205064	0	0.879625
19	C2H6N2O2	1.00964	1.23587	0.548366	0.665876	0.831373	0.901619	1.83613	2.28655	0.936386	1.21096	1.53817	1.5396
20	C7H8	0.456522	1.25588	0.244127	858300000	568000000	1.90471e+09	3.62319e-10	1.38313e-09	9.2455e-11	0.68119	0.625551	0.721346
21	C5H8O2	1.03875	1.0283	1.03401	15.1122	0.37301	83.768	1.13705	1.09057	1.32934	16.5423	0.395596	107.693
22	C6H12O	1.20122	1.15859	1.18636	0.83359	0.908197	1.2627	0.567804	0.537445	0.660909	0.394028	0.421293	0.703439
23	C3H9N	2.79642e-08	3.125e-08	1.16579e-08	2.58e+07	7470000	9.34363e+07	2.79642e-08	3.125e-08	1.16579e-08	2.58e+07	7470000	9.34363e+07
24	C2H4O2	1.15875e-09	1.16959e-09	8.97757e-10	0.805556	0.821229	0.75696	23.7775	23.0292	23.6947	16530000000	16170000000	1.99786e+10
25	C4H10O2	1.39489e-08	1.49477e-08	6.01098e-09	0.552931	0.575288	0.791726	3.18873	3.37519	2.27735	126400000	129900000	2.99957e+08
26	C6H10O2	618600000	608000000	8.08543e+08	1.25345e-09	1.29601e-09	8.89929e-10	797800000	771600000	1123684750	1.61655e-09	1.64474e-09	1.23679e-09
27	C4H6	1.26198	1.28472	1.21722	1	1	1	2.21828e-10	2.31481e-10	1.77102e-10	1.75778e-10	1.8018e-10	1.45497e-10
28	C2H6O2	0.982771	0.992537	0.979062	1	1	1	7.17875e-09	7.46269e-09	4.05729e-09	7.3046e-09	7.5188e-09	4.14406e-09
29	C5H6	1.33835	1.33775	1.28812	1	1	1	1.61891e-09	1.65563e-09	1.21289e-09	1.20963e-09	1.23762e-09	9.41594e-10
30	C4H4O	1.25402	1.27152	1.18591	1	1	1	3.21958e-09	3.31126e-09	2.25018e-09	2.56739e-09	2.60417e-09	1.89742e-09
31	C5H10	0.959049	1.23361	0.597318	1	1	1	2.86369e-09	4.09836e-09	1.12865e-09	2.98597e-09	3.32226e-09	1.88952e-09
32	C3H4O3	1.06957	1.08578	1.02789	1	1	1	1.04145e-08	1.08578e-08	6.08644e-09	9.7371e-09	1e-08	5.92128e-09
33	C4H8O2	0.889339	0.887468	0.891222	1	1	1	2.53229e-09	2.55754e-09	1.87245e-09	2.84738e-09	2.88184e-09	2.101e-09
34	C6H6O	1.1017	1.107	1.0513	1	1	1	4.05186e-09	4.11523e-09	2.80862e-09	3.67782e-09	3.71747e-09	2.67158e-09
35	C7H10	1.42632	1.45283	1.36135	1	1	1	2.24972e-09	2.35849e-09	1.54116e-09	1.57729e-09	1.62338e-09	1.13208e-09
36	C6H8O	1.09991	1.10044	1.09157	1	1	1	4.28816e-09	4.36681e-09	2.98273e-09	3.89864e-09	3.96825e-09	2.73251e-09
37	C7H12	1.21087	1.30323	1.14591	1	1	1	1.93461e-09	2.15054e-09	1.33683e-09	1.5977e-09	1.65017e-09	1.16661e-09
38	C8H10	0.263356	0.847518	0.141399	1	1	1	3.2144e-10	1.77305e-09	6.43389e-11	1.22055e-09	2.09205e-09	4.55017e-10
39	C8H12	2.00676	1.9569	2.42323	1	1	1	8.45309e-10	8.62069e-10	6.88872e-10	4.2123e-10	4.40529e-10	2.84278e-10
40	C7H14O	1.2698	1.26613	1.23464	1	1	1	7.84314e-09	8.06452e-09	4.65672e-09	6.17665e-09	6.36943e-09	3.77173e-09
41	C9H12	0.284615	1.28302	0.107201	1	1	1	4.74834e-10	3.14465e-09	6.85612e-11	1.66834e-09	2.45098e-09	6.39559e-10
42	C8H16O	1.08053	1.05825	1.14038	1	1	1	2.41838e-09	2.42718e-09	1.81211e-09	2.23814e-09	2.29358e-09	1.58904e-09
43	C3O	3.54862e-09	3.62319e-09	2.42277e-09	1	1	1	3.54862e-09	3.62319e-09	2.42277e-09	1	1	1
44	C10H8	4.1632e-09	4.56621e-09	2.26438e-09	1	1	1	4.1632e-09	4.56621e-09	2.26438e-09	1	1	1
45	C10H14	1.17261e-09	4.54545e-09	1.95527e-10	1	1	1	1.17261e-09	4.54545e-09	1.95527e-10	1	1	1
46	C5H8O	405900000	400000000	554124420	1	1	1	1	1	1	2.46366e-09	2.5e-09	1.80465e-09
47	C6H12	171800000	1.57e+08	3.01486e+08	1	1	1	1	1	1	5.82072e-09	6.36943e-09	3.3169e-09
48	C6H10O	230000000	227000000	330151725	1	1	1	1	1	1	4.34783e-09	4.40529e-09	3.02891e-09
49	C7H6O	136200000	132000000	221238045	1	1	1	1	1	1	7.34214e-09	7.57576e-09	4.52002e-09
50	C8H8O	108000000	105000000	1.8649e+08	1	1	1	1	1	1	9.25926e-09	9.52381e-09	5.36223e-09
51	C7H6O2	1.595e+08	154000000	2.4311e+08	1	1	1	1	1	1	6.26959e-09	6.49351e-09	4.11337e-09
52	C8H14O	5.168e+08	494000000	791017390	1	1	1	1	1	1	1.93498e-09	2.02429e-09	1.26419e-09
53	C7H12O2	1.749e+08	172000000	2.73463e+08	1	1	1	1	1	1	5.71755e-09	5.81395e-09	3.65681e-09
54	C7H4N2O2	529900000	492000000	881224475	1	1	1	1	1	1	1.88715e-09	2.03252e-09	1.13478e-09
55	CH2O2	1	1	1	0.672897	0.88964	0.849632	18190000000	17760000000	21841053000	12240000000	15800000000	18556857500
56	C2H6N2	1	1	1	1.05124	1.0616	1.05554	2869000000	2857000000	3.97437e+09	3.016e+09	3033000000	4.1951e+09
57	C3H6O3	1	1	1	0.0860253	0	0.364791	142400000	141400000	2.59319e+08	12250000	0	9.45971e+07
58	C3H7O	1	1	1	2.61165e-09	2.6462e-09	1.50971e-09	3.829e+08	3.779e+08	6.62381e+08	1	1	1
59	C4H4N2	1	1	1	1.15154e-08	1.19617e-08	6.02293e-09	86840000	8.36e+07	1.66032e+08	1	1	1
60	C6H14N2	1	1	1	1.14548e-08	1.19289e-08	5.75036e-09	87300000	83830000	1.73902e+08	1	1	1
61	C2H4N2	1	1	1	153100000	143400000	4.20717e+08	1	1	1	153100000	143400000	4.20717e+08
62	C3H6N2	1	1	1	33890000	0	1.62343e+08	1	1	1	33890000	0	1.62343e+08
63	CHO2	1	1	1	165800000	0	1.23835e+09	1	1	1	165800000	0	1.23835e+09
64	CH6N2	1	1	1	19360000	0	122445205	1	1	1	19360000	0	122445205

## Sheet: Table S7
* Only detected in Ionicon database; Bolded compounds are used for targeted analysis
Combined ID	Names	Formula	March [EP/OH]			April [EP/OH]			Ohioville [April/March]			EP [April/March]
			Mean Ratio (ppbv)	Median Ratio (ppbv)	95th Percentile Ratio (ppbv)	Mean Ratio (ppbv)	Median Ratio (ppbv)	95th Percentile Ratio (ppbv)	Mean Ratio (ppbv)	Median Ratio (ppbv)	95th Percentile Ratio (ppbv)	Mean Ratio (ppbv)	Median Ratio (ppbv)	95th Percentile Ratio (ppbv)
1	Carbonic acid, dimethyl ester	C3H6O3	1	1	1	0.0860253	0	0.364791	142400000	141400000	2.59319e+08	12250000	0	9.45971e+07
2	Ethylene carbonate	C3H4O3	1.06957	1.08578	1.02789	1	1	1	1.04145e-08	1.08578e-08	6.08644e-09	9.7371e-09	1e-08	5.92128e-09
3	Benzoic acid	C7H6O2	1.595e+08	154000000	2.4311e+08	1	1	1	1	1	1	6.26959e-09	6.49351e-09	4.11337e-09
4	Cyclohexanecarboxylic acid	C7H12O2	1.749e+08	172000000	2.73463e+08	1	1	1	1	1	1	5.71755e-09	5.81395e-09	3.65681e-09
5	CH3COCH2CH2COCH3_Cyclopentane carboxylic acid	C6H10O2	618600000	608000000	8.08543e+08	1.25345e-09	1.29601e-09	8.89929e-10	797800000	771600000	1123684750	1.61655e-09	1.64474e-09	1.23679e-09
6	2-Butenoic acid, 3-methyl-_2-Butenoic acid, methyl ester, (E)-_2-Propenoic acid, 2-methyl-, methyl ester_2-methyl-2-butenoic acid (Z)_Acetylacetone_Cyclobutane carboxylic acid_Cyclopropanecarboxylic acid, methyl ester_trans-Alpha,beta-penteneoic acid	C5H8O2	1.03875	1.0283	1.03401	15.1122	0.37301	83.768	1.13705	1.09057	1.32934	16.5423	0.395596	107.693
7	1,3-Dioxane_1,4-Dioxane_Ethene, 1,1-dimethoxy-_Ethyl acetate_Formic acid, 1-methylethyl ester_Formic acid, propyl ester_Propanoic acid, methyl ester	C4H8O2	0.889339	0.887468	0.891222	1	1	1	2.53229e-09	2.55754e-09	1.87245e-09	2.84738e-09	2.88184e-09	2.101e-09
8	1,4-Dioxin, 2,3-dihydro-_2,3-Butanedione_2-Propenoic acid, 2-methyl-_2-Propenoic acid, methyl ester_Acetic acid ethenyl ester_Crotonic acid_Cyclopropanecarboxylic acid_Isocrotonic acid_g-Butyrolactone	C4H6O2	1.03635	1.02959	1.04235	0.497891	0.712074	0.806113	1.28527	1.26634	1.33508	0.617479	0.875808	1.0325
9	1,4-Butanediol_Ethane, 1,2-dimethoxy-	C4H10O2	1.39489e-08	1.49477e-08	6.01098e-09	0.552931	0.575288	0.791726	3.18873	3.37519	2.27735	126400000	129900000	2.99957e+08
10	Acetic acid, methy ester*_Formic acid, ethyl ester_Propanoic acid	C3H6O2	0.971803	0.967105	0.982944	0.949208	0.955703	0.930673	1.20066	1.18816	1.24702	1.17274	1.17415	1.18071
11	1,2-Ethanediol	C2H6O2	0.982771	0.992537	0.979062	1	1	1	7.17875e-09	7.46269e-09	4.05729e-09	7.3046e-09	7.5188e-09	4.14406e-09
12	Acetic acid_Methyl formate	C2H4O2	1.15875e-09	1.16959e-09	8.97757e-10	0.805556	0.821229	0.75696	23.7775	23.0292	23.6947	16530000000	16170000000	1.99786e+10
13	Hydrocarboxyl radical	CHO2	1	1	1	165800000	0	1.23835e+09	1	1	1	165800000	0	1.23835e+09
14	Formic Acid	CH2O2	1	1	1	0.672897	0.88964	0.849632	18190000000	17760000000	21841053000	12240000000	15800000000	18556857500
15	3-CH3C6H4CHO_Acetophenone_Benzaldehyde, 4-methyl-	C8H8O	108000000	105000000	1.8649e+08	1	1	1	1	1	1	9.25926e-09	9.52381e-09	5.36223e-09
16	2,2,4-Trimethyl-3-pentanone_C6H11CH2OCH3	C8H16O	1.08053	1.05825	1.14038	1	1	1	2.41838e-09	2.42718e-09	1.81211e-09	2.23814e-09	2.29358e-09	1.58904e-09
17	Cyclooctanone_c-C6H11COCH3	C8H14O	5.168e+08	494000000	791017390	1	1	1	1	1	1	1.93498e-09	2.02429e-09	1.26419e-09
18	2,4,6-Cyloheptatrien-1-one*_4-Methylene-2,5-cyclohexadiene-1-one_Benzaldehyde	C7H6O	136200000	132000000	221238045	1	1	1	1	1	1	7.34214e-09	7.57576e-09	4.52002e-09
19	1-Methoxycyclohexane_3-Pentanone, 2,4-dimethyl-_4-Heptanone_Cyclohexanemethanol	C7H14O	1.2698	1.26613	1.23464	1	1	1	7.84314e-09	8.06452e-09	4.65672e-09	6.17665e-09	6.36943e-09	3.77173e-09
20	2,4-Dimethylfuran_3,4-dimethylfuran_Bicyclo[2.2.1]hept-2-ene, 7-oxa-_Furan, 2,5-dimethyl-	C6H8O	1.09991	1.10044	1.09157	1	1	1	4.28816e-09	4.36681e-09	2.98273e-09	3.89864e-09	3.96825e-09	2.73251e-09
21	1-Propyne, 3,3-oxybis-_Phenol	C6H6O	1.1017	1.107	1.0513	1	1	1	4.05186e-09	4.11523e-09	2.80862e-09	3.67782e-09	3.71747e-09	2.67158e-09
22	2,2-Dimethyltetrahydrofuran_2-Butanone, 3,3-dimethyl-_3-Hexanone_Oxepane	C6H12O	1.20122	1.15859	1.18636	0.83359	0.908197	1.2627	0.567804	0.537445	0.660909	0.394028	0.421293	0.703439
23	(CH2=CHCH2)2O*_3-Penten-2-one, 4-methyl-_3-hexen-2-one(E)_3-methyl-3-penten-2-one(Z)_7-Oxabicyclo[2.2.1]heptane_Cyclohexanone_Cyclohexene oxide	C6H10O	230000000	227000000	330151725	1	1	1	1	1	1	4.34783e-09	4.40529e-09	3.02891e-09
24	2-Butenal,2-methyl-(Z)-_2-pentenal(E)_2H-Pyran, 3,4-dihydro-_3-Buten-2-one, 3-methyl-_3-Penten-2-one_3-methyl-2-butenal_4-Methyl-2,3-dihydrofuran_Cyclopentanone_Ethanone, 1-cyclopropyl-_Furan, 2,3-dihydro-5-methyl-	C5H8O	405900000	400000000	554124420	1	1	1	1	1	1	2.46366e-09	2.5e-09	1.80465e-09
25	Furan, 2-methyl-_Furan, 3-methyl-	C5H6O	1.20196	1.20833	1.14772	1.82017e-09	1.87196e-09	1.27192e-09	1.07725	1.05992	1.15682	1.63132e-09	1.64204e-09	1.282e-09
26	2-Butanone, 3-methyl-_2H-Pyran, tetrahydro-_3-Pentanone_C2H5OCH2CH=CH2*_C2H5OCH=CHCH3_Furan, tetrahydro-2-methyl-_Pentanal_trans-CH3CH=CH-OC2H5	C5H10O	1.04018	1.03951	1.03297	0.204342	0	0.888581	1.04385	1.04025	1.02255	0.205064	0	0.879625
27	1-Propene, 2-methoxy-_2-Butanone_Butanal_Ethene, ethoxy-_Furan, tetrahydro-_Propanal, 2-methyl-	C4H8O	1.22543	1.09058	1.15429	1.03071	1.02912	1.06011	0.882225	0.883333	0.883588	0.74204	0.833555	0.811497
28	2-Butenal*_2-Propenal, 2-methyl-_Cyclobutanone_Furan, 2,3-dihydro-_Furan, 2,5-dihydro-_Methyl vinyl ketone	C4H6O	1.25539	1.23724	1.30564	0.301032	0	0.706617	1.58466	1.59009	1.61843	0.379988	0	0.8759
29	Furan	C4H4O	1.25402	1.27152	1.18591	1	1	1	3.21958e-09	3.31126e-09	2.25018e-09	2.56739e-09	2.60417e-09	1.89742e-09
30	CCCO*	C3O	3.54862e-09	3.62319e-09	2.42277e-09	1	1	1	3.54862e-09	3.62319e-09	2.42277e-09	1	1	1
31	CH2CH2CH2OH	C3H7O	1	1	1	2.61165e-09	2.6462e-09	1.50971e-09	3.829e+08	3.779e+08	6.62381e+08	1	1	1
32	Acetone_Ethene, methoxy-_Oxetane_Propanal_Propylene Oxide	C3H6O	1.10688	1.10494	1.13843	1.00049	0.992048	0.98913	1.2457	1.24198	1.24214	1.12597	1.11508	1.07924
33	2-Propenal_Methylketene	C3H4O	1.24717	1.21844	1.29306	0.0642857	1.1679	0.0346738	11.4791	0.891767	34.7099	0.591696	0.854775	0.930758
34	Dimethyl ether_ Ethanol	C2H6O	0.474392	0.980716	0.215686	301000000	0	1.37742e+09	5.17331e-10	1.37741e-09	1.09733e-10	0.328244	0	0.700779
35	Acetaldehyde_Ethylene Oxide	C2H4O	1.06796	1.0942	1.02037	0.949282	0.955696	0.979884	0.154508	0.16029	0.184636	0.137338	0.14	0.177309
36	Nitric acid	HNO3	1.10811	1.12378	1.05711	1.06304e-09	1.09529e-09	7.54814e-10	9.76945	9.91314	7.5656	9.37207e-09	9.66184e-09	5.40209e-09
37	Acetamide_Formamide, N-methyl-	C2H5NO	1.17143	1.16633	1.1587	0.586301	0.871759	0.879318	1.47311	1.44726	1.60006	0.737295	1.08174	1.21427
38	Formamide	CH3NO	1.22649	1.22314	1.25515	0.451673	0.639626	0.715228	1.71055	1.68099	1.87023	0.629933	0.879054	1.06573
39	Benzonitrile, 3-nitro-_Benzonitrile, 4-nitro-	C7H4N2O2	529900000	492000000	881224475	1	1	1	1	1	1	1.88715e-09	2.03252e-09	1.13478e-09
40	Methanamine, N-methyl-N-nitro	C2H6N2O2	1.00964	1.23587	0.548366	0.665876	0.831373	0.901619	1.83613	2.28655	0.936386	1.21096	1.53817	1.5396
41	(CH3)2N-C(CH3)=NC2H5_(CH3)2N-CH=N-(1-methylethyl)_(CH3)2N-CH=N-(n-propyl)_Pyridazine hexahydro-1,2-dimethyl-	C6H14N2	1	1	1	1.14548e-08	1.19289e-08	5.75036e-09	87300000	83830000	1.73902e+08	1	1	1
42	1,3-Diazine_Pyrazine_Pyridazine	C4H4N2	1	1	1	1.15154e-08	1.19617e-08	6.02293e-09	86840000	8.36e+07	1.66032e+08	1	1	1
43	CH3NHCH2CN_Cyanamide, dimethyl-_H2NCH2CH2CN	C3H6N2	1	1	1	33890000	0	1.62343e+08	1	1	1	33890000	0	1.62343e+08
44	(E)-Dimethyldiazene_CH3C(=NH)NH2_Diazene, dimethyl-	C2H6N2	1	1	1	1.05124	1.0616	1.05554	2869000000	2857000000	3.97437e+09	3.016e+09	3033000000	4.1951e+09
45	NCCH2NH2	C2H4N2	1	1	1	153100000	143400000	4.20717e+08	1	1	1	153100000	143400000	4.20717e+08
46	Hydrazine, methyl-	CH6N2	1	1	1	19360000	0	122445205	1	1	1	19360000	0	122445205
47	1-Propanamine_2-Propanamine_Ethanamine, N-methyl-_Trimethylamine	C3H9N	2.79642e-08	3.125e-08	1.16579e-08	2.58e+07	7470000	9.34363e+07	2.79642e-08	3.125e-08	1.16579e-08	2.58e+07	7470000	9.34363e+07
48	Azulene_Naphthalene	C10H8	4.1632e-09	4.56621e-09	2.26438e-09	1	1	1	4.1632e-09	4.56621e-09	2.26438e-09	1	1	1
49	Benzene, 1,2,3,5-tetramethyl-_Benzene, butyl-	C10H14	1.17261e-09	4.54545e-09	1.95527e-10	1	1	1	1.17261e-09	4.54545e-09	1.95527e-10	1	1	1
50	Benzene, (1-methylethyl)-_Benzene, 1,3,5-trimethyl-_Benzene, propyl-	C9H12	0.284615	1.28302	0.107201	1	1	1	4.74834e-10	3.14465e-09	6.85612e-11	1.66834e-09	2.45098e-09	6.39559e-10
51	2-Methylenebicyclo[2.2.1]-heptane_Bicyclo[2.2.1]hept-2-ene, 2-methyl-_Cyclopropane, 1,1-ethenylidenebis-	C8H12	2.00676	1.9569	2.42323	1	1	1	8.45309e-10	8.62069e-10	6.88872e-10	4.2123e-10	4.40529e-10	2.84278e-10
52	Benzene, 1,2-dimethyl-_Benzene, 1,3-dimethyl-_Ethylbenzene_p-Xylene	C8H10	0.263356	0.847518	0.141399	1	1	1	3.2144e-10	1.77305e-09	6.43389e-11	1.22055e-09	2.09205e-09	4.55017e-10
53	2,5-Norbornadiene_Toluene	C7H8	0.456522	1.25588	0.244127	858300000	568000000	1.90471e+09	3.62319e-10	1.38313e-09	9.2455e-11	0.68119	0.625551	0.721346
54	(CH3)2C=CHC(CH3)=CH2_Cyclohexene, 1-methyl-_Cyclopentene, 1,2-dimethyl-	C7H12	1.21087	1.30323	1.14591	1	1	1	1.93461e-09	2.15054e-09	1.33683e-09	1.5977e-09	1.65017e-09	1.16661e-09
55	2-Norbornene	C7H10	1.42632	1.45283	1.36135	1	1	1	2.24972e-09	2.35849e-09	1.54116e-09	1.57729e-09	1.62338e-09	1.13208e-09
56	1,3-Cyclohexadiene_1,4-Cyclohexadiene_1-Methyl-3-methylenecyclobutene	C6H8	1.35001	1.36304	1.31503	0.357822	0	0.807055	1.16716	1.03906	1.24035	0.309357	0	0.761217
57	Benzene	C6H6	0.784775	1.03135	0.526964	0.623689	0.684151	1.1106	0.494879	0.773927	0.263295	0.393298	0.513387	0.554904
58	2-Butene, 2,3-dimethyl-_2-Pentene, 2-methyl-_CH3CH=C(CH3)C2H5_Cyclohexane	C6H12	171800000	1.57e+08	3.01486e+08	1	1	1	1	1	1	5.82072e-09	6.36943e-09	3.3169e-09
59	1,2-Dimethylcyclobutene_1,3,3-Trimethylcyclopropene_1,3-Butadiene, 2,3-dimethyl-_1,3-Pentadiene, 2-methyl-_CH3CH=C(CH3)CH=CH2*_Cyclohexene_Cyclopentane, methylene-_Cyclopentene, 1-methyl-_Cyclopropane, (1-methylethenyl)-_Cyclopropane, 1-ethenyl-1-methyl-	C6H10	1.26703	1.29299	1.22536	0.625118	0.748775	0.82387	0.911602	0.910191	1.00056	0.449758	0.527094	0.67273
60	1,3-Butadiene, 2-methyl-_1,3-Pentadiene, (E)-_1-Butyne, 3-methyl-_2-Pentyne_Cyclobutene, 1-methyl-_Cyclopentene_Cyclopropene, 3,3-dimethyl-_Ethenylcyclopropane	C5H8	1.21959	1.26816	1.19413	0.863636	0.828354	0.931573	0.926804	0.953631	0.9708	0.656304	0.622907	0.757349
61	1,3-Cyclopentadiene	C5H6	1.33835	1.33775	1.28812	1	1	1	1.61891e-09	1.65563e-09	1.21289e-09	1.20963e-09	1.23762e-09	9.41594e-10
62	2-Butene, 2-methyl-	C5H10	0.959049	1.23361	0.597318	1	1	1	2.86369e-09	4.09836e-09	1.12865e-09	2.98597e-09	3.32226e-09	1.88952e-09
63	1-Propene, 2-methyl-_2-Butene, (E)-	C4H8	0.998685	1.26061	0.670157	597600000	0	1.77411e+09	4.38404e-10	6.06061e-10	1.9902e-10	0.262335	0	0.526867
64	1,2-Butadiene_1,3-Butadiene_1-Methylcyclopropene_2-Butyne_Cyclobutene	C4H6	1.26198	1.28472	1.21722	1	1	1	2.21828e-10	2.31481e-10	1.77102e-10	1.75778e-10	1.8018e-10	1.45497e-10

## Sheet: Table S8
The Hazard Comparison Dashboard is a prototype tool and a compilation of information sourced from many sites, databases and sources including U.S. Federal and state sources and international bodies that saves the user time by providing information in one location. The data are not reviewed by USEPA – the user must apply judgment in use of the information. The results do not indicate EPA’s positio…
			VH - Very High		H - High		M - Medium		L - Low		I - Inconclusive		No Data			Authoritative		Screening		QSAR Model
DTXSID	CAS	Name	Human Health Effects															Ecotoxicity		Fate
			Acute Mammalian Toxicity			Carcinogenicity	Genotoxicity Mutagenicity	Endocrine Disruption	Reproductive	Developmental	Neurotoxicity		Systemic Toxicity		Skin Sensitization	Skin Irritation	Eye Irritation	Acute Aquatic Toxicity	Chronic Aquatic Toxicity	Persistence	Bioaccumulation	Exposure
			Oral	Inhalation	Dermal						Repeat Exposure	Single Exposure	Repeat Exposure	Single Exposure
DTXSID9029192	616-38-6	Dimethyl carbonate	L	I	L	I	L		M	M	I		I		I	L	I	L	L	M	L	H
DTXSID2026600	96-49-1	1,3-Dioxolan-2-one	L		L		L		L	L							VH	L		M	L	H
DTXSID6020143	65-85-0	Benzoic acid	M	L	M	I	VH	H	M	L		I	H	M	I	H	VH	M	L	M	L	VH
DTXSID8059180	98-89-5	Cyclohexanecarboxylic acid	L				L	L		L						H	H	M		L	L	M
DTXSID8030138	110-13-4	2,5-Hexanedione	M	VH	L	I	L	H	H	L	H		H	M	I	I	H	L		M	L	H
DTXSID70187610	3400-45-1	Cyclopentane carboxylic acid	L				L	L		H						H	H	L			L	M
DTXSID2047145	541-47-9	3,3-Dimethylacrylic acid	L	L	L		L									H	H	L		L	L	H
DTXSID10878813	623-43-8	2-Butenoic acid, methyl ester, (E)-	M	L	L		VH	L		H						H	H	M		M	L
DTXSID2020844	80-62-6	Methyl methacrylate	L	H	L	L	VH	H	L	L	H		H	M	H	H	H	L	M	M	L	H
DTXSID4021979	123-54-6	2,4-Pentanedione	M	H	H	I	VH		L	L	I	H	M	M	I	M	H	M	H	M	L	H
DTXSID3057725	3721-95-7	Cyclobutanecarboxylic acid	M				L	L		H						VH	VH	L			L	H
DTXSID3051967	2868-37-3	Methyl cyclopropanecarboxylate					L													M	L	M
DTXSID3025174	505-22-6	1,3-Dioxane														H						M
DTXSID4020533	123-91-1	1,4-Dioxane	M	M	L	VH	VH	L	I	L	H	H	H	M	I	H	H	H	L	M	L	H
DTXSID20238924	922-69-0	Ethene, 1,1-dimethoxy-																				M
DTXSID1022001	141-78-6	Ethyl acetate	L	M	L	I	VH	L	L	L			L	M			H	L	M	M	L	H
DTXSID2027258	625-55-8	Isopropyl formate	VH				L											L		M	L	H
DTXSID3059391	110-74-7	Formic acid, propyl ester	L				L										H	L		M	L	M
DTXSID7027201	554-12-1	Methyl propanoate	L	M	L		L									H	H	L	M	M	L	H
DTXSID0074714	543-75-9	1,4-Dioxene																				M
DTXSID6021583	431-03-8	2,3-Butanedione	M	H	L	H	VH			L			H	H	H	H	VH	L	L	M	L	H
DTXSID3025542	79-41-4	Methacrylic acid	M	H	M	I	L	L	L	L			H	H	L	VH	VH	L	L	L	L	H
DTXSID0024183	96-33-3	Methyl acrylate	M	M	M	H	VH	H	H	L			H	M	H	H	H	H	H	M	L	H
DTXSID3021431	108-05-4	Vinyl acetate	M	M	M	H	VH	H	M	H			L	M		H	H	M	H	M	L	H
DTXSID7027544	3724-65-0	2-Butenoic acid	M	I	VH	I	L	L	I	H	I	I	I	I	I	H	H	L	I	L	L	H
DTXSID1040665	1759-53-1	Cyclopropane carboxylic acid	M				L									VH	VH			L	L	M
DTXSID70880977	503-64-0	(2Z)-2-Butenoic acid	M
DTXSID6020224	96-48-0	gamma-Butyrolactone	VH	L	L	I	VH		I	L	I	M	L		I	L	H	M	L	M	L	H
DTXSID2024666	110-63-4	1,4-Butanediol	M	I	L		L		M									L	L	L	L	H
DTXSID0025286	110-71-4	Ethylene glycol dimethyl ether	L	M	M	I	L		H	H	I		I		I	I	I	L	L	M	L	H
DTXSID6040117	109-94-4	Ethyl formate	M	M	L	I	L	L	I	L	I		I	M	I	M	H	L	L	M	L	L
DTXSID8025961	79-09-4	Propionic acid	M	L	H	I	VH	L	I	L	I		M	M	I	VH	VH	M	L	L	L	VH
DTXSID8020597	107-21-1	Ethylene glycol	M	M	L	I	VH	H	L	H	I	H	H	H	I	H	H	L	L	L	L	VH
DTXSID5024394	64-19-7	Acetic acid	M	H	M	I	VH	L	H	L	I		M	H	I	VH	VH	M	L	L	L	VH
DTXSID5025609	107-31-3	Methyl formate	M	M	L	I	L	L	L	L		H	M	M	I	H	H	L		M	L	H
DTXSID2024115	64-18-6	Formic acid	M	H	L	L	VH	L	L	L		H	L	H	L	VH	VH	L	L	L	L	H
DTXSID6021828	98-86-2	Acetophenone	M	I	M	I	VH	L	M	M	I		M	M	I	H	H	L		M	L	H
DTXSID9041520	104-87-0	4-Methylbenzaldehyde	M	I	L	I	VH		I	I	I		I	M	I	H	H	L	I	M	L	VH
DTXSID70207281	5857-36-3	2,2,4-Trimethyl-3-pentanone	M				L	L		H								M			L	M
DTXSID3060114	502-49-8	Cyclooctanone	M				L	L	M	L						VH	VH	M		M	L	M
DTXSID30950569	502-87-4	p-Quinonemethide	I				L	L		L								H			L
DTXSID8039241	100-52-7	Benzaldehyde	M	VH	VH	VH	VH	H	L	L	M	M	M	M	M	H	H	H	H	M	L	H
DTXSID10239268	931-56-6	Cyclohexyl methyl ether	M				L	L		L								M			L	M
DTXSID3038771	565-80-0	2,4-Dimethylpentan-3-one	L	M	L		L	L		H								L		M	L	VH
DTXSID6047650	123-19-3	4-Heptanone	L	M	L	I	L	L	I	H	I		L	M	I	L	H	L	I	M	L	VH
DTXSID3059212	100-49-2	Cyclohexanemethanol	M				L	L		L						H		M		M	L	M
DTXSID50190602	3710-43-8	Furan, 2,4-dimethyl-	M				L	L		H								M			L	M
DTXSID30174960	20843-07-6	Furan, 3,4-dimethyl-	I				L	L		H								M			L	M
DTXSID10986028	6705-50-6	7-Oxabicyclo[2.2.1]hept-2-ene	I				L	L		L								L			L
DTXSID7022093	625-86-5	2,5-Dimethylfuran	M				L	L		L								M		M	L	H
DTXSID5021124	108-95-2	Phenol	H	H	H	H	H	H	H	H	H	H	M	H	H	VH	VH	H	H	M	H	VH
DTXSID70905331	1003-17-4	2,2-Dimethyloxolane	L				L	L		L								L			L
DTXSID5021752	75-97-8	3,3-Dimethyl-2-butanone	M	H	I	I	L		M	I	I	I	I	I	I	I	I	M	M	M	L	H
DTXSID2021608	589-38-8	3-Hexanone	L		L		L											L		M	L	H
DTXSID1060471	592-90-5	Oxepane	M				L									H			M	M	L	M
DTXSID1029170	141-79-7	4-Methylpent-3-en-2-one	M	M	M	I	L	L	M	M			H	M	I	H	VH	L		M	L	VH
DTXSID6020359	108-94-1	Cyclohexanone	M	M	H	H	H	H	M	M	H	M	L	H	H	H	H	L	L	M	L	H
DTXSID6024880	286-20-4	Cyclohexene oxide	M	M	H	I	VH	L	I	L	I	I	I	I	I	VH	VH	L		M	L	H
DTXSID6041426	110-87-2	3,4-Dihydro-2H-pyran	M	M	I	I	L	L	I	H	I	I	I	I	I	H	I	M	M	M	L	H
DTXSID9052557	814-78-8	3-Methylbut-3-en-2-one	H	VH	VH	I	L	L	I	H		H	H	H	I	H	VH	L	I	M	L	M
DTXSID0060800	625-33-2	3-Penten-2-one	L		H		VH	L		H								M		M	L	M
DTXSID8029606	107-86-8	3-Methylbut-2-enal	M	H	L	I	L	L	I	H			H	H	H	VH	VH	M	M	M	L	H
DTXSID90187879	34314-83-5	4-Methyl-2,3-dihydrofuran	M				L	L		H								M			L	M
DTXSID3029154	120-92-3	Cyclopentanone	M	M	L	I	L	L	I	H	I	I	I	I	I	H	H	L	L	M	L	H
DTXSID9074854	765-43-5	Cyclopropyl methyl ketone	H				L	L		H						H	H	M			L	M
DTXSID10164066	1487-15-6	2,3-Dihydro-5-methylfuran	M				L	L		L								L	H		L	M
DTXSID9025611	534-22-5	2-Methylfuran	H	VH	I	I	VH		I	I	I	I	I	I	I	I	I	L	L	M	L	VH
DTXSID10239228	930-27-8	3-Methylfuran		VH																		M
DTXSID0022062	563-80-4	3-Methyl-2-butanone	H	M	L	I	L	L	M	H	I		I	M	I	H	M	L		M	L	VH
DTXSID3059719	142-68-7	Tetrahydropyran	L	I	I	I	L	L	I	L	I	I	I	I	I	H	I	L	I	M	L	M
DTXSID6021820	96-22-0	3-Pentanone	L	I	L	I	L	L	L	L	I		I	M	I	M	H	L		M	L	H
DTXSID9030258	96-47-9	2-Methyltetrahydrofuran	L	L	L		L	L		L						H	H	L	M	M	L	VH
DTXSID7021653	110-62-3	Pentanal	L	M	L	I	L	L	I	L	I		I	M	I	VH	VH	M	L	L	L	H
DTXSID3051591	116-11-0	2-Methoxyprop-1-ene	M		L		L	L		L								M		M	L	L
DTXSID3021516	78-93-3	Methyl ethyl ketone	L	M	L	I	VH	H	M	L	H		M	M	I	H	H	L		M	L	H
DTXSID8021513	123-72-8	Butyraldehyde	L	L	M	I	L		I	I	I		M	H	I	M	H	M	L	M	L	H
DTXSID3029609	109-92-2	[(Ethenyl)oxy]ethane	L	L	L	I	L	L	I	L	I		I		I	L	L	M	L	M	L	H
DTXSID1021328	109-99-9	Tetrahydrofuran	VH	M	L	H	L	H	M	L	H	H	H	M	I	H	H	L	L	M	L	H
DTXSID9021635	78-84-2	2-Methylpropanal	M	M	L	I	VH		I	I			M	M	I	M	H	M	L	M	L	H
DTXSID8024864	4170-30-3	Crotonaldehyde	VH	VH	VH	H	M	H	H	H	I		H	M	H	VH	VH	VH	VH	M	L	H
DTXSID0052540	78-85-3	Methacrylaldehyde	VH	VH	H	I	H	L	I	H	I		I	M	I	VH	VH	H	I	M	L	M
DTXSID9061592	1191-95-3	Cyclobutanone					L													M	L	M
DTXSID9061594	1191-99-7	Furan, 2,3-dihydro-					L													M	L	M
DTXSID5051785	1708-29-8	2,5-Dihydrofuran	M	I	I		L											M		M	L	M
DTXSID3025671	78-94-4	Methyl vinyl ketone	VH	VH	VH	H	H	L	I	L			H	H	H	VH	VH	H	M	M	L	H
DTXSID6020646	110-00-9	Furan	M	M	I	VH	H		I	I		M	H	M	I	H	VH	M	M	M	L	H
DTXSID2021739	71-23-8	1-Propanol	M	L	L	I	L		M	M	I		I	M	I	L	VH	L	L	M	L	H
DTXSID8021482	67-64-1	Acetone	L	L	VH	I	VH	H	M	H			H	M	L	M	H	H	L	M	L	VH
DTXSID4026761	107-25-5	Methoxyethene	L	L	L	I	L	L	I	L	L		L		I	I	I	M	I	M	L	H
DTXSID8025969	503-30-0	1,3-Propylene oxide	M	M	M		H	L		L								L		M	L	H
DTXSID2021658	123-38-6	Propanal	M	M	L	I	VH	H	I	I			M	M	I	H	H	M	L	M	L	H
DTXSID5021207	75-56-9	(+/-)-1,2-Propylene oxide	M	H	H	VH	VH	L	M	L	I		L	M	H	H	H	L	M	M	L	H
DTXSID5020023	107-02-8	Acrolein	VH	VH	H	H	VH	L	L	L		H	H	H	I	VH	VH	VH	VH	M	M	H
DTXSID60208767	6004-44-0	Methylketene	I				I	L		H								I			I	M
DTXSID8026937	115-10-6	Dimethyl ether	I	L	I	I	L		I	I	I		I		I	I	H	L	L	M	L	H
DTXSID9020584	64-17-5	Ethanol	VH	VH	L	VH	L	H	H	L	M		H	M	I	L	H	M	M	L	L	VH
DTXSID5039224	75-07-0	Acetaldehyde	M	M	H	VH	L	H	H	L		H	H	M	H	L	H	M	L	M	L	H
DTXSID0020600	75-21-8	Ethylene oxide	VH	H	I	VH	VH	H	H	H	H	H	H	M	H	H	H	M	L	M	L	VH
DTXSID5029685	7697-37-2	Nitric acid	VH	VH	I	I	L		L	I			H	H	I	VH	VH	L	M		L
DTXSID7020005	60-35-5	Acetamide	L	I	I	VH	VH	L	M	M	I	I	L	I	I	I	I	L	L	M	L	H
DTXSID0025608	123-39-7	N-Methylformamide	M	I	M	I	L		H	H			H	H	I	I	H	L		M	L	H
DTXSID8025337	75-12-7	Formamide	L	L	L	I	VH	H	H	H	I	I	M	I	I	L	M	L		M	L	M
DTXSID5060697	619-24-9	Benzonitrile, 3-nitro-	L		I		H	L		L					H			M			L	L
DTXSID7060706	619-72-7	Benzonitrile, 4-nitro-	VH	VH	VH		L	L		L					H			M		M	L	L
DTXSID1051228	289-95-2	Pyrimidine	M				VH	L		H								L		M	L	M
DTXSID8049410	290-37-9	Pyrazine	L				L	L		L					H			L		M	L	H
DTXSID7059777	289-80-5	Pyridazine	M				L	L		L								L		M	L	M
DTXSID9025116	1467-79-4	Dimethyl cyanamide	H	H	VH	I	I		I	I	I	H	I		I	I	I	I	I			M
DTXSID6048418	151-18-8	Aminopropionitrile					L									H		L		M	L	L
			I				L	L		L								L			L
DTXSID70870570	503-28-6	Dimethyldiazene	I				L	L		L								L			L
DTXSID4020874	60-34-4	Methylhydrazine	VH	VH	VH	VH	VH	L	M	H		H	H	H	H	VH	H	H	H	M	L	M
DTXSID6021878	107-10-8	Propylamine	M	VH	H	I	L		L	I	I		I	M	H	VH	VH	L	M	M	L	VH
DTXSID2025682	75-31-0	Isopropylamine	H	H	H	I	L		I	L		H	M	M	I	H	H	M	L	M	L	H
DTXSID8060793	624-78-2	Ethanamine, N-methyl-	M				H	L		L								L		M	L	L
DTXSID2026238	75-50-3	Trimethylamine	VH	H	L	I	L	L	H	L		M	H	M	I	VH	VH	L	L	M	L	H
DTXSID2059770	275-51-4	Azulene	L				I	L		L								H	H		L	M
DTXSID8020913	91-20-3	Naphthalene	M	I	M	VH	M	H	M	H			H	H	H	M	H	VH	VH	M	M	H
DTXSID6026119	527-53-7	1,2,3,5-Tetramethylbenzene	L				L	L		H								L		M	L	H
DTXSID6022472	104-51-8	Butylbenzene	L	I	I	I	VH	H	H	L	I	I	I	I	I	I	I	VH	VH	M	L	H
DTXSID1021827	98-82-8	Cumene	M	H	L	VH	L	H	I	L	I	H	M	H	L	M	H	H	H	M	L	H
DTXSID6026797	108-67-8	1,3,5-Trimethylbenzene	L	L	I	I	L	L	I	L	H		L	M	I	H	H	H	H	M	M	H
DTXSID3042219	103-65-1	Propylbenzene	L	L	I	I	VH	L	I	L	I	I	I	I	I	I	I	H	H	M	L	H
DTXSID00964350	497-35-8	2-Methylidenebicyclo[2.2.1]heptane	L				I	L		L								H			M
DTXSID70989217	694-92-8	2-Methylbicyclo[2.2.1]hept-2-ene	L				I	L		H								M			M
DTXSID3021807	95-47-6	o-Xylene	M	M	M	I	L	L	M	M	I	H	L	M	I	H	H	H	M	M	L	H
DTXSID6026298	108-38-3	m-Xylene	M	M	M	I	L	L	H	H	H		H	H	I	H	H	H	M	M	L	H
DTXSID3020596	100-41-4	Ethylbenzene	L	M	L	VH	VH	H	H	L			M	M	I	H	H	H	M	M	L	H
DTXSID2021868	106-42-3	p-Xylene	L	M	M	I	L	L	H	M	I	H	I	M	I	H	H	H	M	M	L	VH
DTXSID1059523	121-46-0	2,5-Norbornadiene	M	L			L	L		L								M		M	M	VH
DTXSID7021360	108-88-3	1-Methylbenzene	M	VH	L	L	VH	H	H	H	H	H	M	M	L	H	H	H	H	M	L	VH
DTXSID3060451	591-49-1	1-Methylcyclohexene					L											VH		M	M	M
DTXSID50227306	765-47-9	1,2-Dimethylcyclopentene																VH				M
DTXSID2022042	498-66-8	Norbornylene	L	L	L		L	L	L	L								H	H	M	M	M
DTXSID30862259	592-57-4	1,3-Cyclohexadiene	M	L			L	L		L								M		M	L
DTXSID0060854	628-41-1	1,4-Cyclohexadiene	M				L													M	L	M
DTXSID60164617	15082-13-0	1-Methyl-3-methylenecyclobutene																				M
DTXSID3039242	71-43-2	Benzene	M	L	VH	VH	VH	H	H	H	H		H	H	I	H	H	H	M	M	H	H
DTXSID2060339	563-79-1	2-Butene, 2,3-dimethyl-	L				L	L		L								H		M	L	M
DTXSID8073217	625-27-4	2-Methyl-2-pentene	L	L			I	L		L								H			L	M
DTXSID4021923	110-82-7	Cyclohexane	M	M	L	I	L	L	L	L	I		I	M	I	H	H	VH	VH	M	L	H
DTXSID80164472	1501-58-2	Cyclobutene, 1,2-dimethyl-	L				I	L		L								H			L	M
DTXSID70190104	3664-56-0	1,3,3-Trimethylcyclopropene																				M
DTXSID2022046	513-81-5	Dimethylbutadiene					L											H		M	L	M
DTXSID3061506	1118-58-7	1,3-Pentadiene, 2-methyl-	M				L	L		H								L		M	L	M
DTXSID9038717	110-83-8	Cyclohexene	M	I	L	L	L	L	M	L	I		I	M	I	M	H	H	H	M	L	M
DTXSID9061756	1528-30-9	Cyclopentane, methylene-					L													M	L	M
DTXSID50870755	693-89-0	1-Methylcyclopent-1-ene																VH
DTXSID10196887	4663-22-3	Cyclopropane, (1-methylethenyl)- (9CI)																				M
DTXSID30168642	16906-27-7	Cyclopropane, 1-ethenyl-1-methyl-																				M
DTXSID2020761	78-79-5	Isoprene	L	L	I	VH	H	H	M	L	H		H	M	I	M	H	M	M	M	L	H
DTXSID50858710	2004-70-8	(3E)-1,3-Pentadiene	H				L	L		L								L		L	L	M
DTXSID40208528	598-23-2	3-Methylbut-1-yne	M				H	L		H								M			I	M
DTXSID80211758	627-21-4	Pent-2-yne	M	M			I	L		H						H	H	M			I	M
DTXSID50164126	1489-60-7	Cyclobutene, 1-methyl-	L				I	L		L								H			L	H
DTXSID6029171	142-29-0	Cyclopentene	M	L	M	I	L	L	I	H	I	I	I	I	I	H	H	L	I	M	L	H
DTXSID60192314	3907-06-0	Cyclopropene, 3,3-dimethyl-	M				I	L		H								M			L	M
DTXSID60219358	693-86-7	Ethenylcyclopropane	L				I	L		L								M			L	M
DTXSID0027191	542-92-7	1,3-Cyclopentadiene	H	M	H		L	L		H			M	H	H	H	H	L		M	L	H
DTXSID8027165	513-35-9	2-Methyl-2-butene	M	L	L	I	H		I	I	I		I		L	M	L	H	H	M	L	H
DTXSID9020748	115-11-7	Isobutene	I	L	I	I	L	L	I	H	L	I	H	I	I	I	I	L		M	L	VH
DTXSID7027255	624-64-6	(2E)-2-Butene	L	I	I	I	L	L	I	H	I	I	I	I	I	I	I	L		L	L	VH
DTXSID5027225	590-19-2	1,2-Butadiene	I				L	L		H								L		M	L	H
DTXSID3020203	106-99-0	1,3-Butadiene	L	L	I	VH	VH	L	H	H			H	M	I	I	H	M	L	M	L	H
DTXSID2035643	3100-04-7	1-Methylcyclopropene	H	I			I	L		H								H			L	M
DTXSID3060116	503-17-3	2-Butyne	M				L	L		H								L		M	L	M
DTXSID60231616	822-35-5	Cyclobutene	M				I	L		H								H			L	M

## Sheet: Table S9
The Hazard Comparison Dashboard is a prototype tool and a compilation of information sourced from many sites, databases and sources including U.S. Federal and state sources and international bodies that saves the user time by providing information in one location. The data are not reviewed by USEPA – the user must apply judgment in use of the information. The results do not indicate EPA’s positio…
			VH - Very High		H - High		M - Medium		L - Low		I - Inconclusive		No Data			Authoritative		Screening		QSAR Model
DTXSID	CAS	Name	Human Health Effects															Ecotoxicity		Fate
			Acute Mammalian Toxicity			Carcinogenicity	Genotoxicity Mutagenicity	Endocrine Disruption	Reproductive	Developmental	Neurotoxicity		Systemic Toxicity		Skin Sensitization	Skin Irritation	Eye Irritation	Acute Aquatic Toxicity	Chronic Aquatic Toxicity	Persistence	Bioaccumulation	Exposure
			Oral	Inhalation	Dermal						Repeat Exposure	Single Exposure	Repeat Exposure	Single Exposure
DTXSID5039224	75-07-0	Acetaldehyde	M	M	H	VH	L	H	H	L		H	H	M	H	L	H	M	L	M	L	H
DTXSID0020600	75-21-8	Ethylene oxide	VH	H	I	VH	VH	H	H	H	H	H	H	M	H	H	H	M	L	M	L	VH
DTXSID8025337	75-12-7	Formamide	L	L	L	I	VH	H	H	H	I	I	M	I	I	L	M	L		M	L	M
DTXSID8026937	115-10-6	Dimethyl ether	I	L	I	I	L		I	I	I		I		I	I	H	L	L	M	L	H
DTXSID9020584	64-17-5	Ethanol	VH	VH	L	VH	L	H	H	L	M		H	M	I	L	H	M	M	L	L	VH
DTXSID5027225	590-19-2	1,2-Butadiene	I				L	L		H								L		M	L	H
DTXSID3020203	106-99-0	1,3-Butadiene	L	L	I	VH	VH	L	H	H			H	M	I	I	H	M	L	M	L	H
DTXSID2035643	3100-04-7	1-Methylcyclopropene	H	I			I	L		H								H			L	M
DTXSID3060116	503-17-3	2-Butyne	M				L	L		H								L		M	L	M
DTXSID60231616	822-35-5	Cyclobutene	M				I	L		H								H			L	M
DTXSID5020023	107-02-8	Acrolein	VH	VH	H	H	VH	L	L	L		H	H	H	I	VH	VH	VH	VH	M	M	H
DTXSID60208767	6004-44-0	Methylketene	I				I	L		H								I			I	M
DTXSID9020748	115-11-7	Isobutene	I	L	I	I	L	L	I	H	L	I	H	I	I	I	I	L		M	L	VH
DTXSID7027255	624-64-6	(2E)-2-Butene	L	I	I	I	L	L	I	H	I	I	I	I	I	I	I	L		L	L	VH
DTXSID8021482	67-64-1	Acetone	L	L	VH	I	VH	H	M	H			H	M	L	M	H	H	L	M	L	VH
DTXSID4026761	107-25-5	Methoxyethene	L	L	L	I	L	L	I	L	L		L		I	I	I	M	I	M	L	H
DTXSID8025969	503-30-0	1,3-Propylene oxide	M	M	M		H	L		L								L		M	L	H
DTXSID2021658	123-38-6	Propanal	M	M	L	I	VH	H	I	I			M	M	I	H	H	M	L	M	L	H
DTXSID5021207	75-56-9	(+/-)-1,2-Propylene oxide	M	H	H	VH	VH	L	M	L	I		L	M	H	H	H	L	M	M	L	H
DTXSID7020005	60-35-5	Acetamide	L	I	I	VH	VH	L	M	M	I	I	L	I	I	I	I	L	L	M	L	H
DTXSID0025608	123-39-7	N-Methylformamide	M	I	M	I	L		H	H			H	H	I	I	H	L		M	L	H
DTXSID8020597	107-21-1	Ethylene glycol	M	M	L	I	VH	H	L	H	I	H	H	H	I	H	H	L	L	L	L	VH
DTXSID5029685	7697-37-2	Nitric acid	VH	VH	I	I	L		L	I			H	H	I	VH	VH	L	M		L
DTXSID0027191	542-92-7	1,3-Cyclopentadiene	H	M	H		L	L		H			M	H	H	H	H	L		M	L	H
DTXSID6020646	110-00-9	Furan	M	M	I	VH	H		I	I		M	H	M	I	H	VH	M	M	M	L	H
DTXSID2020761	78-79-5	Isoprene	L	L	I	VH	H	H	M	L	H		H	M	I	M	H	M	M	M	L	H
DTXSID50858710	2004-70-8	(3E)-1,3-Pentadiene	H				L	L		L								L		L	L	M
DTXSID40208528	598-23-2	3-Methylbut-1-yne	M				H	L		H								M			I	M
DTXSID80211758	627-21-4	Pent-2-yne	M	M			I	L		H						H	H	M			I	M
DTXSID50164126	1489-60-7	Cyclobutene, 1-methyl-	L				I	L		L								H			L	H
DTXSID6029171	142-29-0	Cyclopentene	M	L	M	I	L	L	I	H	I	I	I	I	I	H	H	L	I	M	L	H
DTXSID60192314	3907-06-0	Cyclopropene, 3,3-dimethyl-	M				I	L		H								M			L	M
DTXSID60219358	693-86-7	Ethenylcyclopropane	L				I	L		L								M			L	M
DTXSID8024864	4170-30-3	Crotonaldehyde	VH	VH	VH	H	M	H	H	H	I		H	M	H	VH	VH	VH	VH	M	L	H
DTXSID0052540	78-85-3	Methacrylaldehyde	VH	VH	H	I	H	L	I	H	I		I	M	I	VH	VH	H	I	M	L	M
DTXSID9061592	1191-95-3	Cyclobutanone					L													M	L	M
DTXSID9061594	1191-99-7	Furan, 2,3-dihydro-					L													M	L	M
DTXSID5051785	1708-29-8	2,5-Dihydrofuran	M	I	I		L											M		M	L	M
DTXSID3025671	78-94-4	Methyl vinyl ketone	VH	VH	VH	H	H	L	I	L			H	H	H	VH	VH	H	M	M	L	H
DTXSID8027165	513-35-9	2-Methyl-2-butene	M	L	L	I	H		I	I	I		I		L	M	L	H	H	M	L	H
DTXSID3051591	116-11-0	2-Methoxyprop-1-ene	M		L		L	L		L								M		M	L	L
DTXSID3021516	78-93-3	Methyl ethyl ketone	L	M	L	I	VH	H	M	L	H		M	M	I	H	H	L		M	L	H
DTXSID8021513	123-72-8	Butyraldehyde	L	L	M	I	L		I	I	I		M	H	I	M	H	M	L	M	L	H
DTXSID3029609	109-92-2	[(Ethenyl)oxy]ethane	L	L	L	I	L	L	I	L	I		I		I	L	L	M	L	M	L	H
DTXSID1021328	109-99-9	Tetrahydrofuran	VH	M	L	H	L	H	M	L	H	H	H	M	I	H	H	L	L	M	L	H
DTXSID9021635	78-84-2	2-Methylpropanal	M	M	L	I	VH		I	I			M	M	I	M	H	M	L	M	L	H
DTXSID6040117	109-94-4	Ethyl formate	M	M	L	I	L	L	I	L	I		I	M	I	M	H	L	L	M	L	L
DTXSID8025961	79-09-4	Propionic acid	M	L	H	I	VH	L	I	L	I		M	M	I	VH	VH	M	L	L	L	VH
DTXSID3039242	71-43-2	Benzene	M	L	VH	VH	VH	H	H	H	H		H	H	I	H	H	H	M	M	H	H
DTXSID30862259	592-57-4	1,3-Cyclohexadiene	M	L			L	L		L								M		M	L
DTXSID0060854	628-41-1	1,4-Cyclohexadiene	M				L													M	L	M
DTXSID60164617	15082-13-0	1-Methyl-3-methylenecyclobutene																				M
DTXSID9025611	534-22-5	2-Methylfuran	H	VH	I	I	VH		I	I	I	I	I	I	I	I	I	L	L	M	L	VH
DTXSID10239228	930-27-8	3-Methylfuran		VH																		M
DTXSID80164472	1501-58-2	Cyclobutene, 1,2-dimethyl-	L				I	L		L								H			L	M
DTXSID70190104	3664-56-0	1,3,3-Trimethylcyclopropene																				M
DTXSID2022046	513-81-5	Dimethylbutadiene					L											H		M	L	M
DTXSID3061506	1118-58-7	1,3-Pentadiene, 2-methyl-	M				L	L		H								L		M	L	M
DTXSID9038717	110-83-8	Cyclohexene	M	I	L	L	L	L	M	L	I		I	M	I	M	H	H	H	M	L	M
DTXSID9061756	1528-30-9	Cyclopentane, methylene-					L													M	L	M
DTXSID50870755	693-89-0	1-Methylcyclopent-1-ene																VH
DTXSID10196887	4663-22-3	Cyclopropane, (1-methylethenyl)- (9CI)																				M
DTXSID30168642	16906-27-7	Cyclopropane, 1-ethenyl-1-methyl-																				M
DTXSID6041426	110-87-2	3,4-Dihydro-2H-pyran	M	M	I	I	L	L	I	H	I	I	I	I	I	H	I	M	M	M	L	H
DTXSID9052557	814-78-8	3-Methylbut-3-en-2-one	H	VH	VH	I	L	L	I	H		H	H	H	I	H	VH	L	I	M	L	M
DTXSID0060800	625-33-2	3-Penten-2-one	L		H		VH	L		H								M		M	L	M
DTXSID8029606	107-86-8	3-Methylbut-2-enal	M	H	L	I	L	L	I	H			H	H	H	VH	VH	M	M	M	L	H
DTXSID90187879	34314-83-5	4-Methyl-2,3-dihydrofuran	M				L	L		H								M			L	M
DTXSID3029154	120-92-3	Cyclopentanone	M	M	L	I	L	L	I	H	I	I	I	I	I	H	H	L	L	M	L	H
DTXSID9074854	765-43-5	Cyclopropyl methyl ketone	H				L	L		H						H	H	M			L	M
DTXSID10164066	1487-15-6	2,3-Dihydro-5-methylfuran	M				L	L		L								L	H		L	M
DTXSID2060339	563-79-1	2-Butene, 2,3-dimethyl-	L				L	L		L								H		M	L	M
DTXSID8073217	625-27-4	2-Methyl-2-pentene	L	L			I	L		L								H			L	M
DTXSID4021923	110-82-7	Cyclohexane	M	M	L	I	L	L	L	L	I		I	M	I	H	H	VH	VH	M	L	H
DTXSID0074714	543-75-9	1,4-Dioxene																				M
DTXSID6021583	431-03-8	2,3-Butanedione	M	H	L	H	VH			L			H	H	H	H	VH	L	L	M	L	H
DTXSID3025542	79-41-4	Methacrylic acid	M	H	M	I	L	L	L	L			H	H	L	VH	VH	L	L	L	L	H
DTXSID0024183	96-33-3	Methyl acrylate	M	M	M	H	VH	H	H	L			H	M	H	H	H	H	H	M	L	H
DTXSID3021431	108-05-4	Vinyl acetate	M	M	M	H	VH	H	M	H			L	M		H	H	M	H	M	L	H
DTXSID7027544	3724-65-0	2-Butenoic acid	M	I	VH	I	L	L	I	H	I	I	I	I	I	H	H	L	I	L	L	H
DTXSID1040665	1759-53-1	Cyclopropane carboxylic acid	M				L									VH	VH			L	L	M
DTXSID70880977	503-64-0	(2Z)-2-Butenoic acid	M
DTXSID6020224	96-48-0	gamma-Butyrolactone	VH	L	L	I	VH		I	L	I	M	L		I	L	H	M	L	M	L	H
DTXSID0022062	563-80-4	3-Methyl-2-butanone	H	M	L	I	L	L	M	H	I		I	M	I	H	M	L		M	L	VH
DTXSID3059719	142-68-7	Tetrahydropyran	L	I	I	I	L	L	I	L	I	I	I	I	I	H	I	L	I	M	L	M
DTXSID6021820	96-22-0	3-Pentanone	L	I	L	I	L	L	L	L	I		I	M	I	M	H	L		M	L	H
DTXSID9030258	96-47-9	2-Methyltetrahydrofuran	L	L	L		L	L		L						H	H	L	M	M	L	VH
DTXSID7021653	110-62-3	Pentanal	L	M	L	I	L	L	I	L	I		I	M	I	VH	VH	M	L	L	L	H
DTXSID2026600	96-49-1	1,3-Dioxolan-2-one	L		L		L		L	L							VH	L		M	L	H
DTXSID3025174	505-22-6	1,3-Dioxane														H						M
DTXSID4020533	123-91-1	1,4-Dioxane	M	M	L	VH	VH	L	I	L	H	H	H	M	I	H	H	H	L	M	L	H
DTXSID20238924	922-69-0	Ethene, 1,1-dimethoxy-																				M
DTXSID1022001	141-78-6	Ethyl acetate	L	M	L	I	VH	L	L	L			L	M			H	L	M	M	L	H
DTXSID2027258	625-55-8	Isopropyl formate	VH				L											L		M	L	H
DTXSID3059391	110-74-7	Formic acid, propyl ester	L				L										H	L		M	L	M
DTXSID7027201	554-12-1	Methyl propanoate	L	M	L		L									H	H	L	M	M	L	H
DTXSID1059523	121-46-0	2,5-Norbornadiene	M	L			L	L		L								M		M	M	VH
DTXSID7021360	108-88-3	1-Methylbenzene	M	VH	L	L	VH	H	H	H	H	H	M	M	L	H	H	H	H	M	L	VH
DTXSID5021124	108-95-2	Phenol	H	H	H	H	H	H	H	H	H	H	M	H	H	VH	VH	H	H	M	H	VH
DTXSID2022042	498-66-8	Norbornylene	L	L	L		L	L	L	L								H	H	M	M	M
DTXSID50190602	3710-43-8	Furan, 2,4-dimethyl-	M				L	L		H								M			L	M
DTXSID30174960	20843-07-6	Furan, 3,4-dimethyl-	I				L	L		H								M			L	M
DTXSID10986028	6705-50-6	7-Oxabicyclo[2.2.1]hept-2-ene	I				L	L		L								L			L
DTXSID7022093	625-86-5	2,5-Dimethylfuran	M				L	L		L								M		M	L	H
DTXSID3060451	591-49-1	1-Methylcyclohexene					L											VH		M	M	M
DTXSID50227306	765-47-9	1,2-Dimethylcyclopentene																VH				M
DTXSID1029170	141-79-7	4-Methylpent-3-en-2-one	M	M	M	I	L	L	M	M			H	M	I	H	VH	L		M	L	VH
DTXSID6020359	108-94-1	Cyclohexanone	M	M	H	H	H	H	M	M	H	M	L	H	H	H	H	L	L	M	L	H
DTXSID6024880	286-20-4	Cyclohexene oxide	M	M	H	I	VH	L	I	L	I	I	I	I	I	VH	VH	L		M	L	H
DTXSID2047145	541-47-9	3,3-Dimethylacrylic acid	L	L	L		L									H	H	L		L	L	H
DTXSID10878813	623-43-8	2-Butenoic acid, methyl ester, (E)-	M	L	L		VH	L		H						H	H	M		M	L
DTXSID2020844	80-62-6	Methyl methacrylate	L	H	L	L	VH	H	L	L	H		H	M	H	H	H	L	M	M	L	H
DTXSID4021979	123-54-6	2,4-Pentanedione	M	H	H	I	VH		L	L	I	H	M	M	I	M	H	M	H	M	L	H
DTXSID3057725	3721-95-7	Cyclobutanecarboxylic acid	M				L	L		H						VH	VH	L			L	H
DTXSID3051967	2868-37-3	Methyl cyclopropanecarboxylate					L													M	L	M
DTXSID70905331	1003-17-4	2,2-Dimethyloxolane	L				L	L		L								L			L
DTXSID5021752	75-97-8	3,3-Dimethyl-2-butanone	M	H	I	I	L		M	I	I	I	I	I	I	I	I	M	M	M	L	H
DTXSID2021608	589-38-8	3-Hexanone	L		L		L											L		M	L	H
DTXSID1060471	592-90-5	Oxepane	M				L									H			M	M	L	M
DTXSID30950569	502-87-4	p-Quinonemethide	I				L	L		L								H			L
DTXSID8039241	100-52-7	Benzaldehyde	M	VH	VH	VH	VH	H	L	L	M	M	M	M	M	H	H	H	H	M	L	H
DTXSID3021807	95-47-6	o-Xylene	M	M	M	I	L	L	M	M	I	H	L	M	I	H	H	H	M	M	L	H
DTXSID6026298	108-38-3	m-Xylene	M	M	M	I	L	L	H	H	H		H	H	I	H	H	H	M	M	L	H
DTXSID3020596	100-41-4	Ethylbenzene	L	M	L	VH	VH	H	H	L			M	M	I	H	H	H	M	M	L	H
DTXSID2021868	106-42-3	p-Xylene	L	M	M	I	L	L	H	M	I	H	I	M	I	H	H	H	M	M	L	VH
DTXSID00964350	497-35-8	2-Methylidenebicyclo[2.2.1]heptane	L				I	L		L								H			M
DTXSID70989217	694-92-8	2-Methylbicyclo[2.2.1]hept-2-ene	L				I	L		H								M			M
DTXSID8030138	110-13-4	2,5-Hexanedione	M	VH	L	I	L	H	H	L	H		H	M	I	I	H	L		M	L	H
DTXSID70187610	3400-45-1	Cyclopentane carboxylic acid	L				L	L		H						H	H	L			L	M
DTXSID10239268	931-56-6	Cyclohexyl methyl ether	M				L	L		L								M			L	M
DTXSID3038771	565-80-0	2,4-Dimethylpentan-3-one	L	M	L		L	L		H								L		M	L	VH
DTXSID6047650	123-19-3	4-Heptanone	L	M	L	I	L	L	I	H	I		L	M	I	L	H	L	I	M	L	VH
DTXSID3059212	100-49-2	Cyclohexanemethanol	M				L	L		L						H		M		M	L	M
DTXSID6021828	98-86-2	Acetophenone	M	I	M	I	VH	L	M	M	I		M	M	I	H	H	L		M	L	H
DTXSID9041520	104-87-0	4-Methylbenzaldehyde	M	I	L	I	VH		I	I	I		I	M	I	H	H	L	I	M	L	VH
DTXSID1021827	98-82-8	Cumene	M	H	L	VH	L	H	I	L	I	H	M	H	L	M	H	H	H	M	L	H
DTXSID6026797	108-67-8	1,3,5-Trimethylbenzene	L	L	I	I	L	L	I	L	H		L	M	I	H	H	H	H	M	M	H
DTXSID3042219	103-65-1	Propylbenzene	L	L	I	I	VH	L	I	L	I	I	I	I	I	I	I	H	H	M	L	H
DTXSID6020143	65-85-0	Benzoic acid	M	L	M	I	VH	H	M	L		I	H	M	I	H	VH	M	L	M	L	VH
DTXSID3060114	502-49-8	Cyclooctanone	M				L	L	M	L						VH	VH	M		M	L	M
DTXSID8059180	98-89-5	Cyclohexanecarboxylic acid	L				L	L		L						H	H	M		L	L	M
DTXSID70207281	5857-36-3	2,2,4-Trimethyl-3-pentanone	M				L	L		H								M			L	M
DTXSID5060697	619-24-9	Benzonitrile, 3-nitro-	L		I		H	L		L					H			M			L	L
DTXSID7060706	619-72-7	Benzonitrile, 4-nitro-	VH	VH	VH		L	L		L					H			M		M	L	L

## Sheet: Table S10
The Hazard Comparison Dashboard is a prototype tool and a compilation of information sourced from many sites, databases and sources including U.S. Federal and state sources and international bodies that saves the user time by providing information in one location. The data are not reviewed by USEPA – the user must apply judgment in use of the information. The results do not indicate EPA’s positio…
			VH - Very High		H - High		M - Medium		L - Low		I - Inconclusive		No Data			Authoritative		Screening		QSAR Model
DTXSID	CAS	Name	Human Health Effects															Ecotoxicity		Fate
			Acute Mammalian Toxicity			Carcinogenicity	Genotoxicity Mutagenicity	Endocrine Disruption	Reproductive	Developmental	Neurotoxicity		Systemic Toxicity		Skin Sensitization	Skin Irritation	Eye Irritation	Acute Aquatic Toxicity	Chronic Aquatic Toxicity	Persistence	Bioaccumulation	Exposure
			Oral	Inhalation	Dermal						Repeat Exposure	Single Exposure	Repeat Exposure	Single Exposure
DTXSID5039224	75-07-0	Acetaldehyde	M	M	H	VH	L	H	H	L		H	H	M	H	L	H	M	L	M	L	H
DTXSID0020600	75-21-8	Ethylene oxide	VH	H	I	VH	VH	H	H	H	H	H	H	M	H	H	H	M	L	M	L	VH
DTXSID8025337	75-12-7	Formamide	L	L	L	I	VH	H	H	H	I	I	M	I	I	L	M	L		M	L	M
DTXSID2024115	64-18-6	Formic acid	M	H	L	L	VH	L	L	L		H	L	H	L	VH	VH	L	L	L	L	H
DTXSID5020023	107-02-8	Acrolein	VH	VH	H	H	VH	L	L	L		H	H	H	I	VH	VH	VH	VH	M	M	H
DTXSID60208767	6004-44-0	Methylketene	I				I	L		H								I			I	M
DTXSID8021482	67-64-1	Acetone	L	L	VH	I	VH	H	M	H			H	M	L	M	H	H	L	M	L	VH
DTXSID4026761	107-25-5	Methoxyethene	L	L	L	I	L	L	I	L	L		L		I	I	I	M	I	M	L	H
DTXSID8025969	503-30-0	1,3-Propylene oxide	M	M	M		H	L		L								L		M	L	H
DTXSID2021658	123-38-6	Propanal	M	M	L	I	VH	H	I	I			M	M	I	H	H	M	L	M	L	H
DTXSID5021207	75-56-9	(+/-)-1,2-Propylene oxide	M	H	H	VH	VH	L	M	L	I		L	M	H	H	H	L	M	M	L	H
			I				L	L		L								L			L
DTXSID70870570	503-28-6	Dimethyldiazene	I				L	L		L								L			L
DTXSID7020005	60-35-5	Acetamide	L	I	I	VH	VH	L	M	M	I	I	L	I	I	I	I	L	L	M	L	H
DTXSID0025608	123-39-7	N-Methylformamide	M	I	M	I	L		H	H			H	H	I	I	H	L		M	L	H
DTXSID6021878	107-10-8	Propylamine	M	VH	H	I	L		L	I	I		I	M	H	VH	VH	L	M	M	L	VH
DTXSID2025682	75-31-0	Isopropylamine	H	H	H	I	L		I	L		H	M	M	I	H	H	M	L	M	L	H
DTXSID8060793	624-78-2	Ethanamine, N-methyl-	M				H	L		L								L		M	L	L
DTXSID2026238	75-50-3	Trimethylamine	VH	H	L	I	L	L	H	L		M	H	M	I	VH	VH	L	L	M	L	H
DTXSID5024394	64-19-7	Acetic acid	M	H	M	I	VH	L	H	L	I		M	H	I	VH	VH	M	L	L	L	VH
DTXSID5025609	107-31-3	Methyl formate	M	M	L	I	L	L	L	L		H	M	M	I	H	H	L		M	L	H
DTXSID2020761	78-79-5	Isoprene	L	L	I	VH	H	H	M	L	H		H	M	I	M	H	M	M	M	L	H
DTXSID50858710	2004-70-8	(3E)-1,3-Pentadiene	H				L	L		L								L		L	L	M
DTXSID40208528	598-23-2	3-Methylbut-1-yne	M				H	L		H								M			I	M
DTXSID80211758	627-21-4	Pent-2-yne	M	M			I	L		H						H	H	M			I	M
DTXSID50164126	1489-60-7	Cyclobutene, 1-methyl-	L				I	L		L								H			L	H
DTXSID6029171	142-29-0	Cyclopentene	M	L	M	I	L	L	I	H	I	I	I	I	I	H	H	L	I	M	L	H
DTXSID60192314	3907-06-0	Cyclopropene, 3,3-dimethyl-	M				I	L		H								M			L	M
DTXSID60219358	693-86-7	Ethenylcyclopropane	L				I	L		L								M			L	M
DTXSID8024864	4170-30-3	Crotonaldehyde	VH	VH	VH	H	M	H	H	H	I		H	M	H	VH	VH	VH	VH	M	L	H
DTXSID0052540	78-85-3	Methacrylaldehyde	VH	VH	H	I	H	L	I	H	I		I	M	I	VH	VH	H	I	M	L	M
DTXSID9061592	1191-95-3	Cyclobutanone					L													M	L	M
DTXSID9061594	1191-99-7	Furan, 2,3-dihydro-					L													M	L	M
DTXSID5051785	1708-29-8	2,5-Dihydrofuran	M	I	I		L											M		M	L	M
DTXSID3025671	78-94-4	Methyl vinyl ketone	VH	VH	VH	H	H	L	I	L			H	H	H	VH	VH	H	M	M	L	H
DTXSID9025116	1467-79-4	Dimethyl cyanamide	H	H	VH	I	I		I	I	I	H	I		I	I	I	I	I			M
DTXSID6048418	151-18-8	Aminopropionitrile					L									H		L		M	L	L
DTXSID3051591	116-11-0	2-Methoxyprop-1-ene	M		L		L	L		L								M		M	L	L
DTXSID3021516	78-93-3	Methyl ethyl ketone	L	M	L	I	VH	H	M	L	H		M	M	I	H	H	L		M	L	H
DTXSID8021513	123-72-8	Butyraldehyde	L	L	M	I	L		I	I	I		M	H	I	M	H	M	L	M	L	H
DTXSID3029609	109-92-2	[(Ethenyl)oxy]ethane	L	L	L	I	L	L	I	L	I		I		I	L	L	M	L	M	L	H
DTXSID1021328	109-99-9	Tetrahydrofuran	VH	M	L	H	L	H	M	L	H	H	H	M	I	H	H	L	L	M	L	H
DTXSID9021635	78-84-2	2-Methylpropanal	M	M	L	I	VH		I	I			M	M	I	M	H	M	L	M	L	H
DTXSID6040117	109-94-4	Ethyl formate	M	M	L	I	L	L	I	L	I		I	M	I	M	H	L	L	M	L	L
DTXSID8025961	79-09-4	Propionic acid	M	L	H	I	VH	L	I	L	I		M	M	I	VH	VH	M	L	L	L	VH
DTXSID3039242	71-43-2	Benzene	M	L	VH	VH	VH	H	H	H	H		H	H	I	H	H	H	M	M	H	H
DTXSID30862259	592-57-4	1,3-Cyclohexadiene	M	L			L	L		L								M		M	L
DTXSID0060854	628-41-1	1,4-Cyclohexadiene	M				L													M	L	M
DTXSID60164617	15082-13-0	1-Methyl-3-methylenecyclobutene																				M
DTXSID80164472	1501-58-2	Cyclobutene, 1,2-dimethyl-	L				I	L		L								H			L	M
DTXSID70190104	3664-56-0	1,3,3-Trimethylcyclopropene																				M
DTXSID2022046	513-81-5	Dimethylbutadiene					L											H		M	L	M
DTXSID3061506	1118-58-7	1,3-Pentadiene, 2-methyl-	M				L	L		H								L		M	L	M
DTXSID9038717	110-83-8	Cyclohexene	M	I	L	L	L	L	M	L	I		I	M	I	M	H	H	H	M	L	M
DTXSID9061756	1528-30-9	Cyclopentane, methylene-					L													M	L	M
DTXSID50870755	693-89-0	1-Methylcyclopent-1-ene																VH
DTXSID10196887	4663-22-3	Cyclopropane, (1-methylethenyl)- (9CI)																				M
DTXSID30168642	16906-27-7	Cyclopropane, 1-ethenyl-1-methyl-																				M
DTXSID0074714	543-75-9	1,4-Dioxene																				M
DTXSID6021583	431-03-8	2,3-Butanedione	M	H	L	H	VH			L			H	H	H	H	VH	L	L	M	L	H
DTXSID3025542	79-41-4	Methacrylic acid	M	H	M	I	L	L	L	L			H	H	L	VH	VH	L	L	L	L	H
DTXSID0024183	96-33-3	Methyl acrylate	M	M	M	H	VH	H	H	L			H	M	H	H	H	H	H	M	L	H
DTXSID3021431	108-05-4	Vinyl acetate	M	M	M	H	VH	H	M	H			L	M		H	H	M	H	M	L	H
DTXSID7027544	3724-65-0	2-Butenoic acid	M	I	VH	I	L	L	I	H	I	I	I	I	I	H	H	L	I	L	L	H
DTXSID1040665	1759-53-1	Cyclopropane carboxylic acid	M				L									VH	VH			L	L	M
DTXSID70880977	503-64-0	(2Z)-2-Butenoic acid	M
DTXSID6020224	96-48-0	gamma-Butyrolactone	VH	L	L	I	VH		I	L	I	M	L		I	L	H	M	L	M	L	H
DTXSID2024666	110-63-4	1,4-Butanediol	M	I	L		L		M									L	L	L	L	H
DTXSID0025286	110-71-4	Ethylene glycol dimethyl ether	L	M	M	I	L		H	H	I		I		I	I	I	L	L	M	L	H
DTXSID1059523	121-46-0	2,5-Norbornadiene	M	L			L	L		L								M		M	M	VH
DTXSID7021360	108-88-3	1-Methylbenzene	M	VH	L	L	VH	H	H	H	H	H	M	M	L	H	H	H	H	M	L	VH
DTXSID2047145	541-47-9	3,3-Dimethylacrylic acid	L	L	L		L									H	H	L		L	L	H
DTXSID10878813	623-43-8	2-Butenoic acid, methyl ester, (E)-	M	L	L		VH	L		H						H	H	M		M	L
DTXSID2020844	80-62-6	Methyl methacrylate	L	H	L	L	VH	H	L	L	H		H	M	H	H	H	L	M	M	L	H
DTXSID4021979	123-54-6	2,4-Pentanedione	M	H	H	I	VH		L	L	I	H	M	M	I	M	H	M	H	M	L	H
DTXSID3057725	3721-95-7	Cyclobutanecarboxylic acid	M				L	L		H						VH	VH	L			L	H
DTXSID3051967	2868-37-3	Methyl cyclopropanecarboxylate					L													M	L	M
DTXSID70905331	1003-17-4	2,2-Dimethyloxolane	L				L	L		L								L			L
DTXSID5021752	75-97-8	3,3-Dimethyl-2-butanone	M	H	I	I	L		M	I	I	I	I	I	I	I	I	M	M	M	L	H
DTXSID2021608	589-38-8	3-Hexanone	L		L		L											L		M	L	H
DTXSID1060471	592-90-5	Oxepane	M				L									H			M	M	L	M
DTXSID0022062	563-80-4	3-Methyl-2-butanone	H	M	L	I	L	L	M	H	I		I	M	I	H	M	L		M	L	VH
DTXSID3059719	142-68-7	Tetrahydropyran	L	I	I	I	L	L	I	L	I	I	I	I	I	H	I	L	I	M	L	M
DTXSID6021820	96-22-0	3-Pentanone	L	I	L	I	L	L	L	L	I		I	M	I	M	H	L		M	L	H
DTXSID9030258	96-47-9	2-Methyltetrahydrofuran	L	L	L		L	L		L						H	H	L	M	M	L	VH
DTXSID7021653	110-62-3	Pentanal	L	M	L	I	L	L	I	L	I		I	M	I	VH	VH	M	L	L	L	H
DTXSID9020748	115-11-7	Isobutene	I	L	I	I	L	L	I	H	L	I	H	I	I	I	I	L		M	L	VH
DTXSID7027255	624-64-6	(2E)-2-Butene	L	I	I	I	L	L	I	H	I	I	I	I	I	I	I	L		L	L	VH
DTXSID9029192	616-38-6	Dimethyl carbonate	L	I	L	I	L		M	M	I		I		I	L	I	L	L	M	L	H
DTXSID8026937	115-10-6	Dimethyl ether	I	L	I	I	L		I	I	I		I		I	I	H	L	L	M	L	H
DTXSID9020584	64-17-5	Ethanol	VH	VH	L	VH	L	H	H	L	M		H	M	I	L	H	M	M	L	L	VH
DTXSID4020874	60-34-4	Methylhydrazine	VH	VH	VH	VH	VH	L	M	H		H	H	H	H	VH	H	H	H	M	L	M

## Sheet: Table S11
East Palestine - March 16, 2023						East Palestine - April 12, 2023
Sample Date		Temperature	Relative Humidity	Corrected Wind Speed (mph)	Corrected Wind Direction (º)	Sample Date		Temperature	Relative Humidity	Corrected Wind Speed (mph)	Corrected Wind Direction (º)
	AVERAGE	56.8246	20.0174	5.31807	233.1°		AVERAGE	77.8232	31.1025	7.00829	282.5°
2023-03-16		57.5	21	3.75	334	2023-04-12		76.7	34	4.8	317
2023-03-16		57.5	21	1.67	291	2023-04-12		76.7	34	5.18	333
2023-03-16		57.5	21	3.13	303	2023-04-12		76.7	34	3.82	312
2023-03-16		57.5	21	1.31	319	2023-04-12		76.6	34	7.22	317
2023-03-16		57.5	21	2.41	281	2023-04-12		76.6	34	5.12	317
2023-03-16		57.5	21	2.28	316	2023-04-12		76.6	33	5.16	328
2023-03-16		57.5	21	1.02	306	2023-04-12		76.6	33	5.21	324
2023-03-16		57.5	22	2.66	331	2023-04-12		76.6	33	7.2	324
2023-03-16		57.5	22	2.48	277	2023-04-12		76.6	33	5.43	341
2023-03-16		57.5	22	3.13	301	2023-04-12		76.5	33	6.66	330
2023-03-16		57.5	22	2.95	307	2023-04-12		76.5	33	4.78	321
2023-03-16		57.5	22	3.08	289	2023-04-12		76.5	33	4.92	303
2023-03-16		57.5	22	4.07	304	2023-04-12		76.4	33	6.28	282
2023-03-16		57.5	22	4.8	293	2023-04-12		76.4	33	9.41	307
2023-03-16		57.5	22	4.51	282	2023-04-12		76.4	33	7.85	303
2023-03-16		57.5	22	5.21	306	2023-04-12		76.4	33	9.1	302
2023-03-16		57.5	23	3.95	300	2023-04-12		76.4	33	7.49	297
2023-03-16		57.5	23	0.8	196	2023-04-12		76.3	33	4.27	299
2023-03-16		57.5	23	2.16	284	2023-04-12		76.3	33	4	318
2023-03-16		57.5	24	2.88	294	2023-04-12		76.3	33	6.39	305
2023-03-16		57.5	24	4.98	268	2023-04-12		76.3	33	6.1	282
2023-03-16		57.5	24	5.43	265	2023-04-12		76.3	33	6.46	286
2023-03-16		57.5	24	5.14	269	2023-04-12		76.3	33	5.14	263
2023-03-16		57.5	24	5.3	267	2023-04-12		76.3	33	4	287
2023-03-16		57.5	24	4.31	252	2023-04-12		76.3	33	7	317
2023-03-16		57.5	24	4.25	257	2023-04-12		76.3	33	6.35	315
2023-03-16		57.5	24	2.25	253	2023-04-12		76.3	33	6.5	317
2023-03-16		57.4	24	1.54	253	2023-04-12		76.3	33	5.1	305
2023-03-16		57.4	24	1.36	257	2023-04-12		76.3	33	6.71	300
2023-03-16		57.4	23	1.31	242	2023-04-12		76.3	33	5.05	314
2023-03-16		57.4	23	1.16	273	2023-04-12		76.3	33	6.8	312
2023-03-16		57.4	23	1.29	274	2023-04-12		76.3	33	6.48	315
2023-03-16		57.4	23	2.05	257	2023-04-12		76.3	33	6.01	313
2023-03-16		57.4	23	1.83	271	2023-04-12		76.3	33	5.1	311
2023-03-16		57.4	23	2.01	284	2023-04-12		76.3	33	6.37	289
2023-03-16		57.4	23	2.77	289	2023-04-12		76.3	33	5.79	279
2023-03-16		57.4	23	2.93	263	2023-04-12		76.3	33	3.4	257
2023-03-16		57.4	23	3.08	285	2023-04-12		76.3	33	2.34	291
2023-03-16		57.4	22	2.12	285	2023-04-12		76.4	33	2.08	286
2023-03-16		57.4	22	1.16	322	2023-04-12		76.4	33	1.65	272
2023-03-16		57.4	22	0.08	22	2023-04-12		76.4	33	1.9	284
2023-03-16		57.4	22	2.34	145	2023-04-12		76.4	33	0.78	17
2023-03-16		57.5	21	1.58	141	2023-04-12		76.4	34	1.16	268
2023-03-16		57.5	21	1.63	146	2023-04-12		76.4	34	4.72	306
2023-03-16		57.5	21	3.26	160	2023-04-12		76.4	34	4.18	283
2023-03-16		57.5	21	1.76	223	2023-04-12		76.4	34	5.48	292
2023-03-16		57.5	21	1.58	299	2023-04-12		76.4	34	5.34	294
2023-03-16		57.5	21	1.58	286	2023-04-12		76.4	34	6.46	311
2023-03-16		57.5	20	1.7	288	2023-04-12		76.4	33	5.7	286
2023-03-16		57.5	20	1.29	259	2023-04-12		76.5	33	1.43	320
2023-03-16		57.5	20	1.7	261	2023-04-12		76.5	34	2.66	17
2023-03-16		57.5	20	2.08	245	2023-04-12		76.5	34	3.26	348
2023-03-16		57.5	20	2.16	262	2023-04-12		76.5	34	2.84	354
2023-03-16		57.5	20	1.83	265	2023-04-12		76.5	34	2.68	2
2023-03-16		57.5	19	2.1	268	2023-04-12		76.5	33	3.84	324
2023-03-16		57.5	19	1.92	267	2023-04-12		76.6	33	3.89	316
2023-03-16		57.5	19	2.14	239	2023-04-12		76.6	33	5.14	2
2023-03-16		57.5	19	2.55	244	2023-04-12		76.6	33	2.43	355
2023-03-16		57.5	19	2.41	243	2023-04-12		76.6	34	3.42	344
2023-03-16		57.5	19	2.52	235	2023-04-12		76.6	34	3.28	32
2023-03-16		57.5	19	1.74	247	2023-04-12		76.6	33	5.48	20
2023-03-16		57.5	19	1.87	237	2023-04-12		76.6	33	7.2	350
2023-03-16		57.5	19	1.7	236	2023-04-12		76.5	33	5.97	327
2023-03-16		57.5	19	2.14	230	2023-04-12		76.5	33	3.22	315
2023-03-16		57.5	19	2.23	242	2023-04-12		76.5	33	4.92	333
2023-03-16		57.5	19	3.19	258	2023-04-12		76.5	33	2.61	296
2023-03-16		57.5	19	3.46	263	2023-04-12		76.5	33	5.61	260
2023-03-16		57.5	19	3.73	267	2023-04-12		76.5	33	8.52	279
2023-03-16		57.5	19	3.37	273	2023-04-12		76.5	33	11.52	306
2023-03-16		57.5	19	3.82	263	2023-04-12		76.5	32	10.71	312
2023-03-16		57.5	19	2.97	244	2023-04-12		76.5	32	10.84	319
2023-03-16		57.5	20	3.04	227	2023-04-12		76.5	32	11.34	321
2023-03-16		57.5	20	2.77	216	2023-04-12		76.5	33	11.02	307
2023-03-16		57.5	20	2.63	221	2023-04-12		76.5	33	12.99	296
2023-03-16		57.5	20	2.12	221	2023-04-12		76.5	33	14.27	301
2023-03-16		57.5	20	1.99	241	2023-04-12		76.5	33	11.81	300
2023-03-16		57.5	20	2.43	244	2023-04-12		76.4	33	11.36	298
2023-03-16		57.5	20	1.45	291	2023-04-12		76.4	34	12.52	296
2023-03-16		57.5	20	2.48	252	2023-04-12		76.5	34	12.03	305
2023-03-16		57.5	20	3.62	271	2023-04-12		76.5	34	12.5	298
2023-03-16		57.5	20	4.07	278	2023-04-12		76.5	34	13.17	307
2023-03-16		57.5	21	4.27	261	2023-04-12		76.5	34	12.84	318
2023-03-16		57.5	21	3.13	271	2023-04-12		76.5	34	14.92	325
2023-03-16		57.5	21	3.13	273	2023-04-12		76.5	34	11.29	307
2023-03-16		57.5	21	3.13	280	2023-04-12		76.6	34	11.9	310
2023-03-16		57.5	21	3.44	278	2023-04-12		76.6	34	11.49	312
2023-03-16		57.5	21	4.6	274	2023-04-12		76.6	34	11.47	308
2023-03-16		57.5	21	4.56	260	2023-04-12		76.6	35	12.21	306
2023-03-16		57.5	21	4.94	271	2023-04-12		76.6	35	13.22	302
2023-03-16		57.5	21	4.36	242	2023-04-12		76.6	36	9.44	292
2023-03-16		57.5	22	2.93	239	2023-04-12		76.6	36	9.9	283
2023-03-16		57.5	22	2.59	257	2023-04-12		76.6	36	9.57	298
2023-03-16		57.5	22	3.6	240	2023-04-12		76.6	36	9.35	293
2023-03-16		57.5	22	4.36	209	2023-04-12		76.6	35	9.48	295
2023-03-16		57.5	22	4.45	219	2023-04-12		76.6	35	9.23	301
2023-03-16		57.5	22	5.27	218	2023-04-12		76.6	35	7.58	297
2023-03-16		57.5	22	5.25	214	2023-04-12		76.6	35	7.24	300
2023-03-16		57.5	22	4.25	217	2023-04-12		76.6	35	8.41	288
2023-03-16		57.5	22	5.01	211	2023-04-12		76.6	35	7.65	283
2023-03-16		57.5	22	5.14	208	2023-04-12		76.6	34	8.23	285
2023-03-16		57.5	23	5.63	205	2023-04-12		76.6	34	8.74	291
2023-03-16		57.5	22	4	212	2023-04-12		76.5	34	10.75	297
2023-03-16		57.4	22	5.25	212	2023-04-12		76.5	33	10.53	298
2023-03-16		57.4	22	4.63	207	2023-04-12		76.5	33	8.85	293
2023-03-16		57.5	22	6.48	194	2023-04-12		76.5	33	7.49	276
2023-03-16		57.4	22	6.12	192	2023-04-12		76.4	33	10.35	285
2023-03-16		57.4	22	5.01	192	2023-04-12		76.4	33	9.55	275
2023-03-16		57.4	22	5.03	202	2023-04-12		76.4	34	10.15	297
2023-03-16		57.4	21	3.71	199	2023-04-12		76.4	34	11.9	295
2023-03-16		57.4	21	4.47	195	2023-04-12		76.4	34	10.73	300
2023-03-16		57.4	21	4.33	209	2023-04-12		76.4	34	10.93	305
2023-03-16		57.4	21	4.78	217	2023-04-12		76.4	34	11.56	311
2023-03-16		57.4	20	4.72	212	2023-04-12		76.4	34	11.43	315
2023-03-16		57.4	20	4.6	210	2023-04-12		76.4	34	11.14	322
2023-03-16		57.4	20	4.92	215	2023-04-12		76.3	34	13.06	316
2023-03-16		57.4	20	4.89	227	2023-04-12		76.3	34	14.16	319
2023-03-16		57.4	20	4.67	212	2023-04-12		76.3	34	11.05	313
2023-03-16		57.4	20	4.69	200	2023-04-12		76.3	34	13.39	320
2023-03-16		57.4	20	4.16	209	2023-04-12		76.3	34	10.22	317
2023-03-16		57.4	19	3.95	216	2023-04-12		76.4	34	14	311
2023-03-16		57.4	19	4.04	230	2023-04-12		76.4	34	14.65	289
2023-03-16		57.4	19	3.62	233	2023-04-12		76.4	34	14.16	275
2023-03-16		57.4	19	3.66	249	2023-04-12		76.4	34	11.63	271
2023-03-16		57.4	19	3.17	256	2023-04-12		76.4	34	8	253
2023-03-16		57.4	19	3.46	281	2023-04-12		76.4	34	7.98	282
2023-03-16		57.4	20	3.95	303	2023-04-12		76.4	34	10.4	286
2023-03-16		57.4	20	3.71	313	2023-04-12		76.4	34	10.35	289
2023-03-16		57.4	20	3.13	333	2023-04-12		76.4	34	9.61	285
2023-03-16		57.4	21	2.77	342	2023-04-12		76.4	34	8.27	289
2023-03-16		57.4	21	1.38	118	2023-04-12		76.4	34	9.35	298
2023-03-16		57.4	21	1.58	317	2023-04-12		76.4	35	7.62	297
2023-03-16		57.4	21	2.34	329	2023-04-12		76.4	35	8.56	303
2023-03-16		57.4	22	2.57	3	2023-04-12		76.4	35	8.56	297
2023-03-16		57.4	22	3.22	297	2023-04-12		76.4	35	9.26	292
2023-03-16		57.4	22	3.55	343	2023-04-12		76.4	35	8.79	291
2023-03-16		57.4	22	1.78	280	2023-04-12		76.4	34	7.13	283
2023-03-16		57.4	23	2.57	319	2023-04-12		76.4	34	7.44	294
2023-03-16		57.4	23	6.84	314	2023-04-12		76.4	34	9.19	291
2023-03-16		57.4	23	3.73	312	2023-04-12		76.4	34	8.94	299
2023-03-16		57.5	23	4.13	0	2023-04-12		76.4	34	7.18	321
2023-03-16		57.5	23	1.29	154	2023-04-12		76.4	34	8.23	348
2023-03-16		57.5	24	4.83	345	2023-04-12		76.4	33	9.35	352
2023-03-16		57.5	24	4.07	299	2023-04-12		76.4	34	10.78	3
2023-03-16		57.5	24	4.09	189	2023-04-12		76.4	34	13.75	355
2023-03-16		57.5	24	4.6	8	2023-04-12		76.4	34	9.26	351
2023-03-16		57.5	24	5.59	286	2023-04-12		76.4	34	7.76	332
2023-03-16		57.5	24	7	277	2023-04-12		76.4	34	7.15	266
2023-03-16		57.5	24	7.06	276	2023-04-12		76.4	33	3.71	293
2023-03-16		57.5	23	9.28	277	2023-04-12		76.4	33	7.06	283
2023-03-16		57.5	23	9.37	269	2023-04-12		76.4	34	9.86	307
2023-03-16		57.5	22	9.37	261	2023-04-12		76.4	34	11.27	316
2023-03-16		57.5	22	8.29	264	2023-04-12		76.4	34	13.26	316
2023-03-16		57.5	22	6.1	268	2023-04-12		76.4	33	18.16	327
2023-03-16		57.5	22	6.84	279	2023-04-12		76.4	33	18.05	312
2023-03-16		57.5	22	6.73	286	2023-04-12		76.3	33	13.55	301
2023-03-16		57.4	22	7.65	276	2023-04-12		76.3	33	15.54	296
2023-03-16		57.4	22	8.05	274	2023-04-12		76.3	33	14.24	309
2023-03-16		57.4	21	7.09	280	2023-04-12		76.3	33	13.55	289
2023-03-16		57.4	21	6.08	287	2023-04-12		76.3	33	10.55	242
2023-03-16		57.4	21	5.1	289	2023-04-12		76.3	33	9.82	252
2023-03-16		57.4	20	4.04	293	2023-04-12		76.3	33	12.01	297
2023-03-16		57.4	20	2.21	68	2023-04-12		76.3	33	10.91	293
2023-03-16		57.4	20	1.34	346	2023-04-12		76.3	33	13.73	291
2023-03-16		57.4	20	1.65	350	2023-04-12		76.3	33	12.54	291
2023-03-16		57.4	20	5.77	279	2023-04-12		76.3	33	18.7	279
2023-03-16		57.4	20	7.71	279	2023-04-12		76.3	33	16.95	290
2023-03-16		57.4	20	8.16	271	2023-04-12		76.2	33	17.53	281
2023-03-16		57.4	20	7.71	285	2023-04-12		76.2	34	18.25	259
2023-03-16		57.3	20	8.07	262	2023-04-12		76.2	34	21.27	276
2023-03-16		57.3	20	7.56	253	2023-04-12		76.2	33	19.32	283
2023-03-16		57.3	20	5.36	250	2023-04-12		76.2	33	16.33	268
2023-03-16		57.3	20	4.87	284	2023-04-12		76.2	33	19.35	276
2023-03-16		57.3	20	3.69	299	2023-04-12		76.2	33	16.64	282
2023-03-16		57.3	20	5.41	288	2023-04-12		76.1	33	12.86	278
2023-03-16		57.3	20	5.72	278	2023-04-12		76.1	33	18.96	285
2023-03-16		57.2	21	6.91	271	2023-04-12		76.1	33	17.53	286
2023-03-16		57.2	21	11.18	272	2023-04-12		76.1	33	16.75	284
2023-03-16		57.2	21	8.61	254	2023-04-12		76.1	33	15.3	274
2023-03-16		57.2	21	10.15	260	2023-04-12		76.1	33	14.2	275
2023-03-16		57.2	20	9.03	260	2023-04-12		76.1	34	14.45	272
2023-03-16		57.2	20	7.02	264	2023-04-12		76.1	34	12.68	276
2023-03-16		57.2	20	6.28	260	2023-04-12		76.1	34	11.69	255
2023-03-16		57.2	20	7.44	258	2023-04-12		76	34	9.37	226
2023-03-16		57.2	20	6.93	266	2023-04-12		76.1	34	11.83	235
2023-03-16		57.1	20	5.99	267	2023-04-12		76	34	8.56	244
2023-03-16		57.1	20	6.26	265	2023-04-12		76.1	34	11.05	278
2023-03-16		57.1	20	9.1	265	2023-04-12		76	34	7.71	250
2023-03-16		57.1	20	7.8	272	2023-04-12		76.1	35	9.08	246
2023-03-16		57.1	20	7.09	260	2023-04-12		76.1	35	8.41	262
2023-03-16		57.1	20	6.62	266	2023-04-12		76.1	35	7.38	266
2023-03-16		57.1	20	5.83	263	2023-04-12		76.1	36	11.4	257
2023-03-16		57.1	20	8.03	266	2023-04-12		76.1	36	4.31	234
2023-03-16		57.1	20	7	273	2023-04-12		76.1	36	11.2	249
2023-03-16		57.1	20	6.86	267	2023-04-12		76.1	36	11.72	278
2023-03-16		57	20	7.71	256	2023-04-12		76.1	36	10.26	262
2023-03-16		57	20	7.29	272	2023-04-12		76.1	37	11.31	249
2023-03-16		57	20	6.42	282	2023-04-12		76.1	37	12.21	250
2023-03-16		57	20	6.53	272	2023-04-12		76.1	36	7.82	250
2023-03-16		57	20	6.64	276	2023-04-12		76.2	35	9.82	269
2023-03-16		57	20	6.77	270	2023-04-12		76.2	35	8.76	271
2023-03-16		57	20	6.1	261	2023-04-12		76.2	35	12.41	281
2023-03-16		57	20	5.43	267	2023-04-12		76.2	35	17.04	266
2023-03-16		57	20	4.25	279	2023-04-12		76.2	34	16.82	256
2023-03-16		57	20	4.98	268	2023-04-12		76.1	34	17.24	246
2023-03-16		57	20	3.75	252	2023-04-12		76.1	34	12.23	241
2023-03-16		57	20	3.08	245	2023-04-12		76.1	34	13.62	263
2023-03-16		57	20	1.47	246	2023-04-12		76.1	34	11.87	275
2023-03-16		57	20	2.61	264	2023-04-12		76.1	34	11.99	260
2023-03-16		57	20	2.99	277	2023-04-12		76.1	34	12.63	242
2023-03-16		57	20	3.91	274	2023-04-12		76	33	15.9	248
2023-03-16		57	21	5.48	264	2023-04-12		76	33	9.52	261
2023-03-16		57	21	4.6	262	2023-04-12		76	33	10.87	276
2023-03-16		57	21	5.05	263	2023-04-12		76	33	11.76	248
2023-03-16		57	21	3.73	261	2023-04-12		75.9	33	8.54	298
2023-03-16		57	21	4.22	262	2023-04-12		75.9	33	15.77	283
2023-03-16		57	21	3.64	253	2023-04-12		75.9	33	16.1	283
2023-03-16		57	21	3.33	234	2023-04-12		75.9	33	10.13	277
2023-03-16		57	21	2.72	224	2023-04-12		75.9	33	4.38	219
2023-03-16		57	21	1.67	222	2023-04-12		75.9	33	9.5	244
2023-03-16		57	21	1.56	228	2023-04-12		75.8	34	13.66	233
2023-03-16		57	21	1.23	221	2023-04-12		75.8	34	15.79	235
2023-03-16		57	21	1.25	210	2023-04-12		75.8	34	9.79	223
2023-03-16		57	21	1.14	218	2023-04-12		75.8	35	10.31	232
2023-03-16		57	21	1.05	214	2023-04-12		75.8	35	7.22	242
2023-03-16		57	21	0.85	239	2023-04-12		75.8	35	2.25	172
2023-03-16		57	21	0.67	239	2023-04-12		75.8	35	8.65	225
2023-03-16		57	21	0.91	287	2023-04-12		75.8	35	10.15	234
2023-03-16		57	21	2.32	289	2023-04-12		75.8	34	11.16	232
2023-03-16		57	21	2.21	286	2023-04-12		75.8	34	8.41	235
2023-03-16		57	21	3.8	267	2023-04-12		75.8	34	6.46	224
2023-03-16		57	21	4.42	286	2023-04-12		75.8	34	2.28	132
2023-03-16		57	21	3.82	288	2023-04-12		75.8	34	10.13	233
2023-03-16		57	20	4.45	270	2023-04-12		75.8	35	3.13	181
2023-03-16		57	20	4.76	268	2023-04-12		75.8	35	3.4	185
2023-03-16		57	20	4.6	280	2023-04-12		75.8	35	2.28	94
2023-03-16		57	20	5.39	272	2023-04-12		75.8	34	1.63	213
2023-03-16		57	20	5.45	271	2023-04-12		75.9	34	3.93	209
2023-03-16		57	20	4.63	284	2023-04-12		75.9	34	10.53	236
2023-03-16		57	20	4.65	279	2023-04-12		75.9	34	11.87	217
2023-03-16		57	20	4.98	269	2023-04-12		75.9	33	14.07	233
2023-03-16		57	20	5.43	270	2023-04-12		75.9	34	11.34	223
2023-03-16		57	20	5.72	276	2023-04-12		75.9	34	10.78	236
2023-03-16		57	20	3.6	261	2023-04-12		75.9	34	12.43	240
2023-03-16		57	20	2.99	246	2023-04-12		75.9	34	14.76	226
2023-03-16		57	20	3.4	227	2023-04-12		75.9	34	9.79	216
2023-03-16		57	20	4.04	192	2023-04-12		75.9	35	9.68	224
2023-03-16		57	20	4.11	198	2023-04-12		75.9	35	11.36	247
2023-03-16		57	20	3.89	208	2023-04-12		75.9	36	8.34	249
2023-03-16		57	20	3.48	200	2023-04-12		75.9	36	11.43	255
2023-03-16		57	20	6.57	188	2023-04-12		75.9	36	9.97	246
2023-03-16		57	20	9.86	201	2023-04-12		75.9	36	8.23	207
2023-03-16		57	20	7.65	207	2023-04-12		75.9	36	15.14	231
2023-03-16		57	19	7.04	191	2023-04-12		75.9	36	14.42	237
2023-03-16		57	19	9.48	197	2023-04-12		75.9	36	12.52	226
2023-03-16		57	19	5.92	194	2023-04-12		76	35	15.45	232
2023-03-16		57	19	6.77	209	2023-04-12		76	36	11.38	242
2023-03-16		57	19	8.94	176	2023-04-12		76	36	12.84	255
2023-03-16		57	19	9.5	187	2023-04-12		76	37	8.03	259
2023-03-16		57	18	6.5	183	2023-04-12		76	37	6.37	235
2023-03-16		57	18	6.75	185	2023-04-12		76	38	7.71	224
2023-03-16		57	18	4.85	193	2023-04-12		76	38	8.45	218
2023-03-16		57	18	5.77	201	2023-04-12		76	38	12.72	288
2023-03-16		57	18	6.1	209	2023-04-12		76	38	15.83	284
2023-03-16		57	18	6.24	186	2023-04-12		76	37	13.53	276
2023-03-16		57	18	5.97	191	2023-04-12		76	36	13.71	276
2023-03-16		57	18	6.1	202	2023-04-12		76	35	12.37	279
2023-03-16		57	18	6.33	222	2023-04-12		76	35	13.6	281
2023-03-16		57	18	5.59	226	2023-04-12		76	35	15.14	281
2023-03-16		57	18	5.05	216	2023-04-12		76	34	12.19	276
2023-03-16		57	18	4.58	212	2023-04-12		76	34	9.57	253
2023-03-16		57	18	3.91	227	2023-04-12		76	34	12.97	250
2023-03-16		57	18	4.67	217	2023-04-12		76	33	11.36	275
2023-03-16		57	18	5.86	221	2023-04-12		75.9	33	9.93	266
2023-03-16		57	18	5.01	211	2023-04-12		75.9	34	10.15	251
2023-03-16		57	18	5.21	235	2023-04-12		75.9	34	11.63	285
2023-03-16		57	18	4.11	238	2023-04-12		75.9	34	13.1	294
2023-03-16		57	19	4.13	263	2023-04-12		75.9	34	12.16	292
2023-03-16		57	19	4.09	262	2023-04-12		75.9	34	13.89	291
2023-03-16		57	19	3.57	257	2023-04-12		75.9	34	16.44	289
2023-03-16		57	20	2.93	268	2023-04-12		75.9	34	15.07	292
2023-03-16		57	20	3.13	289	2023-04-12		75.9	33	15.86	284
2023-03-16		57	20	4.94	285	2023-04-12		75.9	33	15.36	280
2023-03-16		57	20	4.47	289	2023-04-12		75.9	33	13.39	292
2023-03-16		57	20	4.98	286	2023-04-12		75.9	33	13.6	283
2023-03-16		57	20	5.92	274	2023-04-12		75.9	33	15.99	297
2023-03-16		56.9	21	6.68	274	2023-04-12		75.9	33	22.99	310
2023-03-16		56.9	21	7.85	286	2023-04-12		75.9	33	23.64	305
2023-03-16		56.9	20	7.65	285	2023-04-12		75.9	33	20.33	305
2023-03-16		56.9	20	7.89	295	2023-04-12		75.8	33	21.2	302
2023-03-16		56.9	20	7.22	303	2023-04-12		75.8	33	17.53	317
2023-03-16		56.9	20	6.68	308	2023-04-12		75.8	33	16.41	311
2023-03-16		56.9	20	7	317	2023-04-12		75.8	33	19.14	302
2023-03-16		56.9	20	10.87	314	2023-04-12		75.8	33	18.88	301
2023-03-16		56.9	19	12.05	312	2023-04-12		75.8	33	19.64	290
2023-03-16		56.9	19	13.95	310	2023-04-12		75.8	33	15.48	292
2023-03-16		56.9	19	13.42	304	2023-04-12		75.8	33	18.92	297
2023-03-16		56.9	19	13.89	313	2023-04-12		75.8	33	18.34	297
2023-03-16		56.9	19	10.84	327	2023-04-12		75.8	33	15.5	294
2023-03-16		56.9	19	9.01	5	2023-04-12		75.8	33	17.18	284
2023-03-16		56.9	19	11.81	329	2023-04-12		75.7	34	7.02	273
2023-03-16		56.9	18	18.03	309	2023-04-12		75.7	34	7.29	267
2023-03-16		56.9	18	15.88	306	2023-04-12		75.7	34	17.24	278
2023-03-16		56.9	18	14.94	312	2023-04-12		75.8	34	12.81	283
2023-03-16		56.9	18	10.53	276	2023-04-12		75.7	34	11.45	251
2023-03-16		56.9	19	12.7	295	2023-04-12		75.7	34	8.34	215
2023-03-16		56.9	19	13.39	292	2023-04-12		75.7	34	12.84	244
2023-03-16		56.9	19	18.65	306	2023-04-12		75.7	34	14.45	246
2023-03-16		56.9	19	16.79	280	2023-04-12		75.7	34	15.14	255
2023-03-16		56.9	20	25.23	300	2023-04-12		75.7	34	9.55	251
2023-03-16		56.8	20	14.83	285	2023-04-12		75.7	34	13.37	227
2023-03-16		56.8	19	11.63	300	2023-04-12		75.6	34	14.2	245
2023-03-16		56.8	19	13.13	290	2023-04-12		75.6	34	15.41	245
2023-03-16		56.8	19	11.2	277	2023-04-12		75.6	34	13.26	255
2023-03-16		56.8	19	10.75	298	2023-04-12		75.6	34	9.75	273
2023-03-16		56.8	19	12.12	299	2023-04-12		75.6	33	9.5	248
2023-03-16		56.8	19	12.32	288	2023-04-12		75.6	33	11.81	242
2023-03-16		56.8	19	12.63	279	2023-04-12		75.6	34	14	246
2023-03-16		56.8	19	11.45	271	2023-04-12		75.6	34	9.82	236
2023-03-16		56.8	19	12.23	275	2023-04-12		75.5	34	12.84	256
2023-03-16		56.8	19	10.26	265	2023-04-12		75.5	34	12.92	249
2023-03-16		56.7	19	11.52	267	2023-04-12		75.5	34	12.57	248
2023-03-16		56.7	19	5.59	240	2023-04-12		75.5	34	14.74	281
2023-03-16		56.7	20	4.22	240	2023-04-12		75.5	34	13.6	288
2023-03-16		56.7	20	1.9	231	2023-04-12		75.5	34	13.06	289
2023-03-16		56.7	20	2.86	265	2023-04-12		75.5	34	14.71	295
2023-03-16		56.7	19	6.57	277	2023-04-12		75.5	34	12.92	293
2023-03-16		56.7	20	8.32	275	2023-04-12		75.5	34	11.63	281
2023-03-16		56.7	20	11.74	280	2023-04-12		75.5	34	8.56	282
2023-03-16		56.7	20	9.37	277	2023-04-12		75.5	33	8.05	292
2023-03-16		56.6	20	9.3	283	2023-04-12		75.5	33	8	308
2023-03-16		56.6	21	9.61	286	2023-04-12		75.5	33	12.59	302
2023-03-16		56.6	21	10.64	277	2023-04-12		75.5	33	11.38	291
2023-03-16		56.6	21	11.96	281	2023-04-12		75.5	33	10.4	293
2023-03-16		56.6	21	9.99	280	2023-04-12		75.5	33	8.32	295
2023-03-16		56.6	22	9.28	268	2023-04-12		75.5	33	9.73	294
2023-03-16		56.6	22	9.68	266	2023-04-12		75.5	33	16.68	291
2023-03-16		56.6	21	11.34	256	2023-04-12		75.5	33	16.12	289
2023-03-16		56.6	21	13.77	263	2023-04-12		75.5	33	16.24	279
2023-03-16		56.6	21	14.6	276	2023-04-12		75.5	33	12.66	279
2023-03-16		56.6	21	15.01	267	2023-04-12		75.5	33	11.34	276
2023-03-16		56.6	21	14.54	271	2023-04-12		75.5	33	13.51	280
2023-03-16		56.6	21	14.56	276	2023-04-12		75.5	34	14.11	282
2023-03-16		56.6	21	13.66	278	2023-04-12		75.5	34	13.57	281
2023-03-16		56.5	21	12.59	276	2023-04-12		75.5	34	11.83	278
2023-03-16		56.5	21	11.69	273	2023-04-12		75.5	34	10.67	268
2023-03-16		56.5	22	10.84	265	2023-04-12		75.5	34	8.45	254
2023-03-16		56.5	22	6.44	265	2023-04-12		75.5	33	8.99	268
2023-03-16		56.5	22	4.58	267	2023-04-12		75.5	33	6.17	353
2023-03-16		56.5	21	5.34	277	2023-04-12		75.5	33	9.08	256
2023-03-16		56.5	21	7.2	261	2023-04-12		75.5	33	7.62	286
2023-03-16		56.5	20	6.48	255	2023-04-12		75.5	33	7.24	263
2023-03-16		56.5	20	2.79	272	2023-04-12		75.5	33	10.04	236
2023-03-16		56.5	20	1.18	201	2023-04-12		75.5	33	10.4	247
2023-03-16		56.5	20	1.54	124	2023-04-12		75.5	33	7.78	247
2023-03-16		56.5	20	2.21	106	2023-04-12		75.5	33	9.14	229
2023-03-16		56.4	20	3.82	131	2023-04-12		75.5	34	5.83	233
2023-03-16		56.4	20	5.5	118	2023-04-12		75.5	34	8.27	244
2023-03-16		56.4	19	5.79	116	2023-04-12		75.5	34	11.38	251
2023-03-16		56.4	19	4.98	122	2023-04-12		75.5	34	8.45	270
2023-03-16		56.4	19	5.05	105	2023-04-12		75.5	34	12.52	285
2023-03-16		56.4	19	3.84	101	2023-04-12		75.5	34	12.14	284
2023-03-16		56.4	19	1.56	139	2023-04-12		75.5	34	14	286
2023-03-16		56.5	19	3.15	217	2023-04-12		75.5	34	12.03	273
2023-03-16		56.5	19	3.4	250	2023-04-12		75.5	34	9.03	268
2023-03-16		56.5	19	3.13	272	2023-04-12		75.5	34	6.03	254
2023-03-16		56.5	19	3.13	308	2023-04-12		75.5	34	9.7	282
2023-03-16		56.5	19	1.47	268	2023-04-12		75.5	34	9.9	281
2023-03-16		56.5	19	4.07	275	2023-04-12		75.5	34	11	299
2023-03-16		56.6	19	3.55	261	2023-04-12		75.5	34	11.43	292
2023-03-16		56.6	20	3.75	263	2023-04-12		75.4	34	8.12	290
2023-03-16		56.6	20	2.23	259	2023-04-12		75.5	34	12.1	289
2023-03-16		56.6	20	0.87	292	2023-04-12		75.4	33	9.7	295
2023-03-16		56.6	20	1.49	45	2023-04-12		75.4	33	12.21	292
2023-03-16		56.6	20	3.91	20	2023-04-12		75.4	33	13.55	294
2023-03-16		56.6	20	6.28	13	2023-04-12		75.4	33	12.68	288
2023-03-16		56.6	20	7.69	349	2023-04-12		75.4	33	11.74	297
2023-03-16		56.6	20	6.62	338	2023-04-12		75.4	33	10.22	300
2023-03-16		56.6	20	8.14	321	2023-04-12		75.4	33	11.54	287
2023-03-16		56.6	21	13.44	308	2023-04-12		75.4	33	9.14	273
2023-03-16		56.7	21	11.54	291	2023-04-12		75.4	33	1.99	194
2023-03-16		56.7	21	14.31	308	2023-04-12		75.4	34	6.24	229
2023-03-16		56.7	21	14.85	305	2023-04-12		75.5	34	9.14	250
2023-03-16		56.7	21	13.82	296	2023-04-12		75.5	34	10.53	238
2023-03-16		56.7	21	14.04	295	2023-04-12		75.5	34	7.33	251
2023-03-16		56.7	21	16.88	286	2023-04-12		75.5	34	8.79	246
2023-03-16		56.7	20	16.84	285	2023-04-12		75.4	34	6.68	238
2023-03-16		56.7	20	15.88	288	2023-04-12		75.4	34	6.5	256
2023-03-16		56.7	20	14.65	283	2023-04-12		75.4	34	6.68	244
2023-03-16		56.7	20	14.2	275	2023-04-12		75.4	34	10.15	234
2023-03-16		56.7	20	13.39	267	2023-04-12		75.4	34	9.26	240
2023-03-16		56.7	19	11.52	263	2023-04-12		75.4	34	8.5	243
2023-03-16		56.7	19	13.1	256	2023-04-12		75.4	34	8.25	243
2023-03-16		56.7	20	12.1	253	2023-04-12		75.4	34	8.2	269
2023-03-16		56.6	20	13.84	247	2023-04-12		75.4	34	9.41	263
2023-03-16		56.7	20	13.31	240	2023-04-12		75.4	34	7.74	273
2023-03-16		56.7	20	12.48	235	2023-04-12		75.4	34	6.93	229
2023-03-16		56.7	20	10.89	237	2023-04-12		75.4	34	8.85	244
2023-03-16		56.6	21	11.25	238	2023-04-12		75.4	34	9.26	251
2023-03-16		56.7	21	11.43	225	2023-04-12		75.4	34	7.06	243
2023-03-16		56.7	21	11.22	217	2023-04-12		75.4	34	7.44	246
2023-03-16		56.7	20	8.94	214	2023-04-12		75.4	34	9.55	243
2023-03-16		56.6	20	10.06	215	2023-04-12		75.4	33	8.23	245
2023-03-16		56.6	20	10.13	207	2023-04-12		75.4	33	7.18	242
2023-03-16		56.6	20	11.61	206	2023-04-12		75.4	33	8.05	254
2023-03-16		56.6	20	11.07	205	2023-04-12		75.4	33	4.13	253
2023-03-16		56.6	20	11.69	209	2023-04-12		75.4	33	7.09	257
2023-03-16		56.6	19	10.08	197	2023-04-12		75.4	33	5.74	261
2023-03-16		56.7	19	10.44	206	2023-04-12		75.4	33	5.52	282
2023-03-16		56.7	19	11.09	189	2023-04-12		75.4	34	5.43	286
2023-03-16		56.7	19	11.81	186	2023-04-12		75.4	34	5.74	273
2023-03-16		56.7	19	9.7	179	2023-04-12		75.4	34	4.47	266
2023-03-16		56.7	19	13.55	199	2023-04-12		75.4	34	3.73	278
2023-03-16		56.7	19	12.57	186	2023-04-12		75.4	34	2.77	301
2023-03-16		56.7	19	15.12	194	2023-04-12		75.4	34	0.73	218
2023-03-16		56.7	19	14.85	196	2023-04-12		75.5	34	3.15	266
2023-03-16		56.7	19	13.66	185	2023-04-12		75.5	35	4.67	269
2023-03-16		56.7	19	15.61	189	2023-04-12		75.5	34	3.26	282
2023-03-16		56.7	19	16.1	185	2023-04-12		75.5	34	2.5	287
2023-03-16		56.7	19	16.82	190	2023-04-12		75.5	35	3.37	270
2023-03-16		56.7	19	14.47	194	2023-04-12		75.5	35	4.02	272
2023-03-16		56.7	19	12.01	193	2023-04-12		75.5	35	3.98	272
2023-03-16		56.7	19	13.8	202	2023-04-12		75.6	35	5.03	278
2023-03-16		56.7	19	10.24	197	2023-04-12		75.6	36	6.3	232
2023-03-16		56.6	19	6.1	191	2023-04-12		75.6	35	5.36	244
2023-03-16		56.6	19	8.81	212	2023-04-12		75.6	35	5.21	246
2023-03-16		56.6	19	9.73	199	2023-04-12		75.6	35	7.62	265
2023-03-16		56.6	19	5.65	216	2023-04-12		75.6	35	8.29	288
2023-03-16		56.6	19	4.49	209	2023-04-12		75.6	34	13.48	289
2023-03-16		56.6	19	8.76	200	2023-04-12		75.6	34	13.95	308
2023-03-16		56.6	19	7.58	184	2023-04-12		75.6	34	12.5	312
2023-03-16		56.6	19	7.02	172	2023-04-12		75.6	34	13.01	296
2023-03-16		56.6	19	7.8	194	2023-04-12		75.6	34	8.83	292
2023-03-16		56.6	19	3.91	210	2023-04-12		75.6	33	8.52	316
2023-03-16		56.6	19	4	194	2023-04-12		75.6	33	6.3	329
2023-03-16		56.6	19	2.12	216	2023-04-12		75.6	33	7.33	327
2023-03-16		56.6	19	2.66	269	2023-04-12		75.6	33	9.48	317
2023-03-16		56.6	19	3.91	241	2023-04-12		75.6	34	6.77	294
2023-03-16		56.6	19	4.33	249	2023-04-12		75.6	34	8.03	309
2023-03-16		56.6	19	5.79	256	2023-04-12		75.7	34	7.85	305
2023-03-16		56.6	19	6.35	266	2023-04-12		75.7	33	5.88	312
2023-03-16		56.5	20	8.61	270	2023-04-12		75.7	33	5.32	313
2023-03-16		56.5	20	5.74	236	2023-04-12		75.7	33	6.21	285
2023-03-16		56.5	20	7.53	239	2023-04-12		75.7	33	12.61	288
2023-03-16		56.5	21	6.39	231	2023-04-12		75.7	33	13.22	304
2023-03-16		56.5	20	4.33	254	2023-04-12		75.7	33	9.23	316
2023-03-16		56.5	20	4.63	281	2023-04-12		75.7	33	11.18	300
2023-03-16		56.5	20	7.35	277	2023-04-12		75.7	33	13.62	298
2023-03-16		56.5	20	7.87	286	2023-04-12		75.7	33	18.36	295
2023-03-16		56.5	20	8.74	301	2023-04-12		75.7	33	16.79	291
2023-03-16		56.5	20	11.31	308	2023-04-12		75.7	33	15.65	290
2023-03-16		56.5	20	9.3	313	2023-04-12		75.7	33	14.18	284
2023-03-16		56.5	20	9.77	311	2023-04-12		75.7	33	15.05	288
2023-03-16		56.4	20	9.86	297	2023-04-12		75.7	33	16.5	276
2023-03-16		56.4	20	9.5	295	2023-04-12		75.7	33	12.88	267
2023-03-16		56.4	20	8.63	288	2023-04-12		75.7	33	12.86	258
2023-03-16		56.4	20	7.78	289	2023-04-12		75.7	33	12.61	268
2023-03-16		56.4	20	8.54	298	2023-04-12		75.7	33	10.15	255
2023-03-16		56.4	20	9.88	304	2023-04-12		75.7	33	3.55	179
2023-03-16		56.4	20	4.69	329	2023-04-12		75.7	33	5.92	265
2023-03-16		56.4	20	4.31	330	2023-04-12		75.7	33	7.67	261
2023-03-16		56.4	21	6.03	300	2023-04-12		75.7	33	11.81	271
2023-03-16		56.4	21	5.88	287	2023-04-12		75.7	33	8.38	281
2023-03-16		56.4	21	4.87	288	2023-04-12		75.7	33	12.5	263
2023-03-16		56.4	21	5.12	261	2023-04-12		75.7	33	10.2	266
2023-03-16		56.4	21	3.57	244	2023-04-12		75.7	33	9.3	257
2023-03-16		56.4	21	5.61	249	2023-04-12		75.7	33	9.73	259
2023-03-16		56.4	21	2.84	254	2023-04-12		75.7	33	8.2	278
2023-03-16		56.5	21	3.51	230	2023-04-12		75.7	33	8.09	287
2023-03-16		56.5	21	6.03	253	2023-04-12		75.7	33	4.07	269
2023-03-16		56.5	21	4.6	241	2023-04-12		75.7	33	3.08	307
2023-03-16		56.5	21	5.39	259	2023-04-12		75.7	33	4.51	282
2023-03-16		56.5	21	4.8	254	2023-04-12		75.7	33	4.94	265
2023-03-16		56.5	21	5.79	256	2023-04-12		75.7	33	8.56	267
2023-03-16		56.5	21	8.38	271	2023-04-12		75.7	33	5.74	267
2023-03-16		56.4	21	11.09	275	2023-04-12		75.8	33	6.19	252
2023-03-16		56.4	21	9.61	268	2023-04-12		75.8	33	5.23	254
2023-03-16		56.4	21	9.75	262	2023-04-12		75.8	33	7.85	260
2023-03-16		56.4	22	9.64	273	2023-04-12		75.8	33	10.17	262
2023-03-16		56.4	22	10.73	268	2023-04-12		75.8	33	7	288
2023-03-16		56.4	22	11.96	275	2023-04-12		75.8	34	6.75	282
2023-03-16		56.4	21	12.43	283	2023-04-12		75.9	34	6.42	280
2023-03-16		56.4	21	12.21	272	2023-04-12		75.9	34	6.59	285
2023-03-16		56.4	21	12.63	276	2023-04-12		75.9	34	5.61	275
2023-03-16		56.4	21	11.38	266	2023-04-12		75.9	34	4.45	277
2023-03-16		56.4	21	13.1	267	2023-04-12		75.9	34	4.13	269
2023-03-16		56.4	21	11.94	268	2023-04-12		75.9	34	4.85	250
2023-03-16		56.4	21	9.5	261	2023-04-12		76	34	6.01	259
2023-03-16		56.4	21	10.04	270	2023-04-12		76	34	3.98	260
2023-03-16		56.4	21	9.93	267	2023-04-12		76	34	2.59	273
2023-03-16		56.4	21	9.86	267	2023-04-12		76	34	2.08	304
2023-03-16		56.4	21	10.02	268	2023-04-12		76	34	3.48	320
2023-03-16		56.4	21	9.3	276	2023-04-12		76	34	2.46	340
2023-03-16		56.4	21	10.37	276	2023-04-12		76.1	34	3.46	28
2023-03-16		56.4	21	10.17	280	2023-04-12		76.1	34	2.63	8
2023-03-16		56.4	21	13.22	276	2023-04-12		76.1	34	0.38	96
2023-03-16		56.4	21	11.76	276	2023-04-12		76.1	34	1.7	266
2023-03-16		56.3	20	9.61	264	2023-04-12		76.1	34	2.75	254
2023-03-16		56.3	20	11.92	281	2023-04-12		76.1	34	2.93	291
2023-03-16		56.3	20	11.36	282	2023-04-12		76.1	34	6.01	296
2023-03-16		56.3	20	13.69	284	2023-04-12		76.1	34	7.74	317
2023-03-16		56.3	20	13.44	296	2023-04-12		76.1	34	3.66	332
2023-03-16		56.3	20	14.38	298	2023-04-12		76.1	34	2.23	303
2023-03-16		56.3	20	15.72	291	2023-04-12		76.1	33	3.46	328
2023-03-16		56.3	20	14.62	299	2023-04-12		76.1	33	3.4	279
2023-03-16		56.3	19	12.25	305	2023-04-12		76.1	33	1.99	246
2023-03-16		56.3	19	12.05	297	2023-04-12		76.1	33	3.69	228
2023-03-16		56.3	19	12.34	293	2023-04-12		76.1	33	8.32	243
2023-03-16		56.3	19	13.53	296	2023-04-12		76.1	33	7.98	243
2023-03-16		56.3	19	13.13	297	2023-04-12		76	33	8.27	238
2023-03-16		56.3	19	11.45	294	2023-04-12		76	33	7.53	232
2023-03-16		56.3	19	13.31	294	2023-04-12		76	33	8.09	258
2023-03-16		56.3	19	11.52	291	2023-04-12		76	34	11.63	256
2023-03-16		56.3	19	6.73	297	2023-04-12		76	34	9.32	252
2023-03-16		56.3	19	6.55	321	2023-04-12		76	34	9.61	256
2023-03-16		56.3	19	6.75	326	2023-04-12		76	34	7.82	266
2023-03-16		56.3	19	7.94	310	2023-04-12		76	33	10.04	270
2023-03-16		56.2	19	8.63	318	2023-04-12		76	33	9.17	256
2023-03-16		56.2	19	8.61	313	2023-04-12		76	33	9.28	240
2023-03-16		56.2	19	8.25	320	2023-04-12		76	33	8.16	224
2023-03-16		56.2	19	5.83	294	2023-04-12		76	33	8.23	226
2023-03-16		56.2	19	4.8	238	2023-04-12		76	33	7.09	234
2023-03-16		56.2	19	4.78	194	2023-04-12		76	33	8.67	243
2023-03-16		56.2	19	3.17	167	2023-04-12		76	33	5.34	236
2023-03-16		56.2	19	3.19	171	2023-04-12		76	33	7.65	246
2023-03-16		56.2	19	4.13	0	2023-04-12		76	33	10.55	290
2023-03-16		56.2	19	2.75	282	2023-04-12		76.1	33	8.97	293
2023-03-16		56.2	19	2.7	342	2023-04-12		76.1	33	5.77	289
2023-03-16		56.2	19	2.97	347	2023-04-12		76.1	33	9.64	253
2023-03-16		56.2	19	2.88	342	2023-04-12		76.1	33	11.05	244
2023-03-16		56.2	19	2.79	337	2023-04-12		76.1	33	11.65	242
2023-03-16		56.2	20	3.4	316	2023-04-12		76.1	33	12.59	242
2023-03-16		56.2	20	4.76	267	2023-04-12		76.1	33	12.92	247
2023-03-16		56.2	20	4.98	283	2023-04-12		76.1	33	10.78	261
2023-03-16		56.2	20	1.49	257	2023-04-12		76.1	33	9.01	278
2023-03-16		56.2	21	4.4	336	2023-04-12		76.1	33	12.14	275
2023-03-16		56.2	21	5.92	322	2023-04-12		76.2	33	12.39	279
2023-03-16		56.2	21	4.67	321	2023-04-12		76.2	33	14.13	268
2023-03-16		56.2	21	4.22	342	2023-04-12		76.2	33	13.15	264
2023-03-16		56.2	21	5.12	339	2023-04-12		76.2	33	14.62	266
2023-03-16		56.2	21	5.36	317	2023-04-12		76.2	33	14.78	272
2023-03-16		56.2	20	4.94	291	2023-04-12		76.2	33	12.75	271
2023-03-16		56.2	20	4.56	279	2023-04-12		76.3	33	13.28	274
2023-03-16		56.2	21	6.84	240	2023-04-12		76.3	33	14.45	270
2023-03-16		56.2	20	6.5	236	2023-04-12		76.3	33	12.21	272
2023-03-16		56.2	20	6.01	257	2023-04-12		76.3	33	12.54	263
2023-03-16		56.2	20	6.55	246	2023-04-12		76.3	33	9.77	267
2023-03-16		56.2	20	5.88	241	2023-04-12		76.4	33	12.9	260
2023-03-16		56.2	20	3.26	282	2023-04-12		76.4	33	12.57	266
2023-03-16		56.2	20	2.61	275	2023-04-12		76.4	33	10.49	270
2023-03-16		56.2	20	2.9	268	2023-04-12		76.4	33	10.08	270
2023-03-16		56.2	20	2.97	253	2023-04-12		76.4	33	11.85	249
2023-03-16		56.2	20	4.49	228	2023-04-12		76.4	33	12.41	248
2023-03-16		56.2	20	3.66	235	2023-04-12		76.4	32	11.49	253
2023-03-16		56.2	20	3.46	245	2023-04-12		76.5	33	11.49	259
2023-03-16		56.2	20	4.16	256	2023-04-12		76.5	33	5.74	263
2023-03-16		56.2	20	4.18	277	2023-04-12		76.5	33	4.25	249
2023-03-16		56.2	20	4.69	284	2023-04-12		76.5	33	3.22	266
2023-03-16		56.2	20	4.58	267	2023-04-12		76.5	33	6.62	209
2023-03-16		56.2	20	5.03	251	2023-04-12		76.5	33	9.48	229
2023-03-16		56.2	20	3.75	250	2023-04-12		76.5	33	6.44	211
2023-03-16		56.2	20	2.79	252	2023-04-12		76.5	33	12.7	229
2023-03-16		56.2	20	2.23	275	2023-04-12		76.5	33	13.57	235
2023-03-16		56.2	20	4.63	286	2023-04-12		76.5	33	12.25	229
2023-03-16		56.2	20	4.25	260	2023-04-12		76.5	33	11.74	221
2023-03-16		56.2	20	3.35	236	2023-04-12		76.5	33	14.51	235
2023-03-16		56.2	20	4.09	231	2023-04-12		76.5	33	13.91	243
2023-03-16		56.2	20	4.69	230	2023-04-12		76.6	33	12.43	259
2023-03-16		56.2	20	4.85	236	2023-04-12		76.6	33	8.23	244
2023-03-16		56.2	20	3.69	211	2023-04-12		76.6	33	8.27	236
2023-03-16		56.2	20	6.8	218	2023-04-12		76.6	33	9.77	244
2023-03-16		56.2	20	7.47	211	2023-04-12		76.6	33	11.4	240
2023-03-16		56.2	20	7.91	207	2023-04-12		76.6	33	9.05	233
2023-03-16		56.2	20	6.75	200	2023-04-12		76.6	34	12.14	245
2023-03-16		56.2	20	5.59	188	2023-04-12		76.6	34	5.92	256
2023-03-16		56.2	20	6.82	194	2023-04-12		76.6	33	8.25	231
2023-03-16		56.2	20	5.74	190	2023-04-12		76.6	33	8.74	211
2023-03-16		56.2	19	5.27	201	2023-04-12		76.6	33	12.41	223
2023-03-16		56.2	20	6.48	218	2023-04-12		76.6	33	15.52	239
2023-03-16		56.2	20	6.53	212	2023-04-12		76.6	33	13.66	245
2023-03-16		56.2	20	6.44	227	2023-04-12		76.6	33	11.67	242
2023-03-16		56.2	20	7.51	232	2023-04-12		76.6	33	10.75	254
2023-03-16		56.2	20	10.17	229	2023-04-12		76.6	33	8.16	251
2023-03-16		56.2	21	8	231	2023-04-12		76.6	33	9.52	249
2023-03-16		56.2	21	7.91	226	2023-04-12		76.6	33	9.99	257
2023-03-16		56.3	21	7.49	211	2023-04-12		76.6	33	6.77	251
2023-03-16		56.3	21	8.03	207	2023-04-12		76.6	33	7.35	256
2023-03-16		56.3	21	7.02	208	2023-04-12		76.6	33	7.47	255
2023-03-16		56.3	21	7.4	203	2023-04-12		76.6	33	6.88	249
2023-03-16		56.3	21	6.71	202	2023-04-12		76.6	33	7.24	257
2023-03-16		56.3	21	6.88	193	2023-04-12		76.6	33	6.1	257
2023-03-16		56.3	21	6.86	196	2023-04-12		76.6	33	4.4	245
2023-03-16		56.3	21	6.46	198	2023-04-12		76.6	34	5.57	256
2023-03-16		56.3	21	6.24	187	2023-04-12		76.6	33	7.04	256
2023-03-16		56.3	21	6.53	171	2023-04-12		76.6	33	6.8	265
2023-03-16		56.3	21	5.63	171	2023-04-12		76.6	33	5.52	257
2023-03-16		56.3	21	6.46	186	2023-04-12		76.6	33	4.56	250
2023-03-16		56.3	21	2.5	201	2023-04-12		76.6	33	4.96	251
2023-03-16		56.3	21	5.18	187	2023-04-12		76.6	33	5.43	240
2023-03-16		56.3	21	4.51	208	2023-04-12		76.6	33	2.55	184
2023-03-16		56.3	21	5.45	249	2023-04-12		76.6	33	2.05	130
2023-03-16		56.3	20	2.28	235	2023-04-12		76.6	33	3.57	309
2023-03-16		56.3	20	2.61	114	2023-04-12		76.6	33	3.62	217
2023-03-16		56.3	20	5.54	104	2023-04-12		76.6	33	0.6	201
2023-03-16		56.3	20	5.52	118	2023-04-12		76.6	33	0.8	223
2023-03-16		56.3	20	2.68	97	2023-04-12		76.6	33	0.96	304
2023-03-16		56.3	20	2.66	117	2023-04-12		76.6	33	0.29	48
2023-03-16		56.3	20	4.42	130	2023-04-12		76.6	33	0.4	337
2023-03-16		56.3	19	4.02	129	2023-04-12		76.6	33	2.57	359
2023-03-16		56.3	19	2.75	158	2023-04-12		76.6	33	3.91	327
2023-03-16		56.3	19	4.11	166	2023-04-12		76.7	33	1.74	330
2023-03-16		56.3	20	5.39	160	2023-04-12		76.7	33	2.59	310
2023-03-16		56.3	20	5.16	204	2023-04-12		76.7	33	4.04	293
2023-03-16		56.3	19	4.63	185	2023-04-12		76.7	33	5.32	315
2023-03-16		56.3	19	5.57	172	2023-04-12		76.7	33	4.04	283
2023-03-16		56.3	19	7.76	190	2023-04-12		76.8	33	5.32	301
2023-03-16		56.3	19	7.49	196	2023-04-12		76.8	33	4.02	289
2023-03-16		56.3	19	8.97	202	2023-04-12		76.8	33	5.59	229
2023-03-16		56.3	19	7.94	208	2023-04-12		76.8	33	5.12	237
2023-03-16		56.3	19	7.24	211	2023-04-12		76.8	33	6.26	254
2023-03-16		56.3	19	7.15	231	2023-04-12		76.8	32	3.28	219
2023-03-16		56.3	20	6.3	233	2023-04-12		76.8	32	3.44	300
2023-03-16		56.3	20	5.16	238	2023-04-12		76.8	32	6.01	321
2023-03-16		56.3	20	3.89	237	2023-04-12		76.8	32	4.74	306
2023-03-16		56.3	20	2.93	251	2023-04-12		76.8	32	3.24	284
2023-03-16		56.3	20	2.97	261	2023-04-12		76.8	32	6.75	288
2023-03-16		56.3	20	2.88	251	2023-04-12		76.8	33	5.72	232
2023-03-16		56.3	20	3.98	248	2023-04-12		76.8	33	7.53	238
2023-03-16		56.3	20	4.11	256	2023-04-12		76.8	33	3.46	270
2023-03-16		56.3	20	3.55	250	2023-04-12		76.8	33	5.41	248
2023-03-16		56.3	20	4.22	253	2023-04-12		76.8	33	3.44	251
2023-03-16		56.3	20	3.98	251	2023-04-12		76.8	33	10.2	287
2023-03-16		56.3	20	3.53	257	2023-04-12		76.8	32	13.62	258
2023-03-16		56.3	19	3.1	254	2023-04-12		76.8	32	15.59	243
2023-03-16		56.3	19	2.84	238	2023-04-12		76.8	32	12.48	261
2023-03-16		56.3	19	2.3	237	2023-04-12		76.8	32	10.06	281
2023-03-16		56.3	20	2.52	238	2023-04-12		76.8	32	5.48	339
2023-03-16		56.3	20	2.59	227	2023-04-12		76.8	32	6.5	20
2023-03-16		56.3	20	3.17	224	2023-04-12		76.8	32	5.21	35
2023-03-16		56.3	20	3.08	211	2023-04-12		76.8	32	2.75	88
2023-03-16		56.3	20	3.13	220	2023-04-12		76.8	32	5.23	47
2023-03-16		56.4	20	3.71	221	2023-04-12		76.8	32	4.65	75
2023-03-16		56.4	21	3.31	235	2023-04-12		76.8	32	5.03	76
2023-03-16		56.4	21	4.63	225	2023-04-12		76.8	32	3.4	70
2023-03-16		56.4	21	3.78	229	2023-04-12		76.8	32	4.54	83
2023-03-16		56.4	21	3.42	227	2023-04-12		76.8	32	9.48	308
2023-03-16		56.4	21	3.64	227	2023-04-12		76.8	32	9.08	275
2023-03-16		56.4	21	3.42	221	2023-04-12		76.8	32	11.34	255
2023-03-16		56.4	21	2.84	213	2023-04-12		76.8	32	5.68	316
2023-03-16		56.4	21	3.24	228	2023-04-12		76.8	32	6.62	24
2023-03-16		56.4	21	3.26	214	2023-04-12		76.8	32	8.63	9
2023-03-16		56.4	21	2.95	210	2023-04-12		76.7	32	8.25	9
2023-03-16		56.4	21	2.66	216	2023-04-12		76.7	32	7.74	4
2023-03-16		56.4	21	3.55	223	2023-04-12		76.7	32	11.02	339
2023-03-16		56.4	21	2.86	212	2023-04-12		76.7	32	7.15	325
2023-03-16		56.4	21	3.19	199	2023-04-12		76.7	32	8.41	301
2023-03-16		56.4	21	3.04	207	2023-04-12		76.6	32	6.1	281
2023-03-16		56.4	21	2.95	228	2023-04-12		76.6	32	8.7	252
2023-03-16		56.4	21	3.37	220	2023-04-12		76.6	32	7.51	222
2023-03-16		56.4	21	2.52	218	2023-04-12		76.6	32	2.61	171
2023-03-16		56.4	20	2.43	217	2023-04-12		76.6	32	0.87	280
2023-03-16		56.4	20	2.77	219	2023-04-12		76.6	32	2.03	336
2023-03-16		56.4	20	1.78	226	2023-04-12		76.6	32	7.35	313
2023-03-16		56.4	20	1.9	225	2023-04-12		76.7	32	3.95	278
2023-03-16		56.4	20	2.34	225	2023-04-12		76.7	32	4.16	278
2023-03-16		56.4	20	1.96	221	2023-04-12		76.7	32	8.97	320
2023-03-16		56.4	20	1.87	223	2023-04-12		76.7	32	9.73	267
2023-03-16		56.4	19	1.78	218	2023-04-12		76.7	32	3.28	73
2023-03-16		56.4	19	2.1	229	2023-04-12		76.7	32	4.8	138
2023-03-16		56.4	19	2.05	222	2023-04-12		76.7	32	5.32	167
2023-03-16		56.4	19	1.83	234	2023-04-12		76.7	32	10.53	172
2023-03-16		56.4	19	2.03	237	2023-04-12		76.7	32	8.76	165
2023-03-16		56.4	19	2.37	237	2023-04-12		76.7	32	6.68	163
2023-03-16		56.4	19	2.81	227	2023-04-12		76.7	32	4.22	129
2023-03-16		56.5	19	2.75	233	2023-04-12		76.7	32	2.41	244
2023-03-16		56.5	19	3.01	233	2023-04-12		76.7	32	1.94	307
2023-03-16		56.4	19	3.57	241	2023-04-12		76.8	32	6.68	220
2023-03-16		56.5	19	4.4	247	2023-04-12		76.8	32	8.59	218
2023-03-16		56.5	19	4.29	243	2023-04-12		76.8	32	6.46	231
2023-03-16		56.5	20	4.22	253	2023-04-12		76.8	32	6.75	225
2023-03-16		56.5	20	3.8	265	2023-04-12		76.8	31	6.75	223
2023-03-16		56.5	20	3.8	267	2023-04-12		76.8	31	7.38	199
2023-03-16		56.5	20	3.69	265	2023-04-12		76.8	31	8.5	269
2023-03-16		56.5	20	3.8	248	2023-04-12		76.8	31	12.12	254
2023-03-16		56.5	20	4.25	255	2023-04-12		76.8	31	10.78	229
2023-03-16		56.5	20	3.82	239	2023-04-12		76.8	31	8.12	238
2023-03-16		56.5	20	4.74	252	2023-04-12		76.8	31	9.05	250
2023-03-16		56.4	20	4.54	260	2023-04-12		76.8	32	6.97	236
2023-03-16		56.4	20	4.54	267	2023-04-12		76.8	32	5.99	238
2023-03-16		56.4	20	3.95	258	2023-04-12		76.8	32	6.46	252
2023-03-16		56.4	20	4.27	247	2023-04-12		76.8	32	8.94	247
2023-03-16		56.4	20	4	247	2023-04-12		76.9	32	6.97	257
2023-03-16		56.4	21	2.79	247	2023-04-12		76.9	32	8.52	250
2023-03-16		56.5	21	4.65	238	2023-04-12		76.9	32	13.35	256
2023-03-16		56.5	21	5.01	236	2023-04-12		76.9	32	12.43	250
2023-03-16		56.5	21	5.16	233	2023-04-12		76.9	32	9.68	246
2023-03-16		56.5	21	4.92	226	2023-04-12		76.9	32	5.36	252
2023-03-16		56.5	22	4	237	2023-04-12		77	32	3.55	252
2023-03-16		56.5	22	4.09	234	2023-04-12		77	32	8.27	265
2023-03-16		56.5	22	4.74	229	2023-04-12		77	32	11.61	270
2023-03-16		56.5	22	6.12	228	2023-04-12		77	32	8.14	230
2023-03-16		56.5	22	6.3	218	2023-04-12		77	32	4.2	262
2023-03-16		56.5	22	5.12	231	2023-04-12		77	32	7.02	272
2023-03-16		56.5	21	5.39	232	2023-04-12		77	32	8.2	267
2023-03-16		56.5	21	5.83	222	2023-04-12		77	32	12.5	256
2023-03-16		56.5	21	7.82	240	2023-04-12		77	32	9.57	245
2023-03-16		56.5	21	7.44	252	2023-04-12		77	32	5.16	262
2023-03-16		56.5	20	7.53	249	2023-04-12		77	32	4.98	290
2023-03-16		56.5	20	6.71	243	2023-04-12		77	32	6.88	256
2023-03-16		56.5	20	7.33	245	2023-04-12		77	32	13.84	267
2023-03-16		56.5	20	8.07	246	2023-04-12		77	32	12.03	247
2023-03-16		56.5	20	8.9	244	2023-04-12		77	32	8.18	240
2023-03-16		56.5	20	9.32	245	2023-04-12		77	32	6.3	246
2023-03-16		56.5	20	10.15	242	2023-04-12		76.9	33	11.69	247
2023-03-16		56.5	20	8.34	243	2023-04-12		76.9	33	10.04	240
2023-03-16		56.5	20	10.15	260	2023-04-12		76.9	32	8.59	234
2023-03-16		56.5	19	10.62	270	2023-04-12		76.9	32	6.28	257
2023-03-16		56.5	19	10.42	274	2023-04-12		76.9	32	3.57	295
2023-03-16		56.5	19	10.22	272	2023-04-12		76.9	32	4.54	264
2023-03-16		56.5	19	11.96	268	2023-04-12		76.9	32	4.02	241
2023-03-16		56.5	19	13.13	264	2023-04-12		76.9	32	0.71	188
2023-03-16		56.5	19	11.81	268	2023-04-12		76.9	32	2.84	304
2023-03-16		56.5	19	8.74	258	2023-04-12		76.9	32	1.78	330
2023-03-16		56.5	19	9.84	249	2023-04-12		76.9	32	1.36	346
2023-03-16		56.4	19	9.35	248	2023-04-12		77	32	2.12	291
2023-03-16		56.5	19	10.6	257	2023-04-12		77	32	2.12	287
2023-03-16		56.4	20	11.65	261	2023-04-12		77	32	3.04	308
2023-03-16		56.4	20	10.84	262	2023-04-12		77	32	3.51	315
2023-03-16		56.4	20	11.09	273	2023-04-12		77	32	4	308
2023-03-16		56.4	20	11.65	276	2023-04-12		77	32	3.66	279
2023-03-16		56.4	20	11.92	276	2023-04-12		77	32	4.78	284
2023-03-16		56.4	20	12.39	278	2023-04-12		77	32	6.24	298
2023-03-16		56.4	20	13.98	274	2023-04-12		77	32	6.62	304
2023-03-16		56.4	20	17.64	276	2023-04-12		77	32	3.89	307
2023-03-16		56.4	20	15.3	268	2023-04-12		77	32	7.38	321
2023-03-16		56.4	20	15.03	262	2023-04-12		77.1	32	7.33	313
2023-03-16		56.4	20	12.59	260	2023-04-12		77.1	32	6.86	304
2023-03-16		56.4	20	14.27	263	2023-04-12		77.1	32	3.4	323
2023-03-16		56.4	20	12.16	266	2023-04-12		77.1	32	3.4	338
2023-03-16		56.4	20	12.57	255	2023-04-12		77.1	32	6.01	323
2023-03-16		56.3	20	12.77	256	2023-04-12		77.1	32	6.77	310
2023-03-16		56.3	21	11.83	254	2023-04-12		77.1	32	11.02	301
2023-03-16		56.3	21	10.04	262	2023-04-12		77.1	32	9.99	311
2023-03-16		56.3	21	9.57	254	2023-04-12		77.1	31	8.54	300
2023-03-16		56.3	21	8.99	265	2023-04-12		77.1	31	7.85	291
2023-03-16		56.3	21	6.15	262	2023-04-12		77.1	31	10.46	291
2023-03-16		56.3	21	7.65	255	2023-04-12		77.1	31	11.78	273
2023-03-16		56.3	21	6.59	248	2023-04-12		77.1	31	8.45	246
2023-03-16		56.3	20	4.38	235	2023-04-12		77	31	6.17	241
2023-03-16		56.3	20	4	237	2023-04-12		77	31	4.96	265
2023-03-16		56.3	20	3.13	206	2023-04-12		77	31	4.65	269
2023-03-16		56.3	20	2.84	212	2023-04-12		77	31	8.07	306
2023-03-16		56.3	20	3.84	207	2023-04-12		77	31	7.71	285
2023-03-16		56.3	20	5.43	220	2023-04-12		77	31	6.35	266
2023-03-16		56.3	20	4.18	224	2023-04-12		77	31	7	261
2023-03-16		56.3	20	1.9	215	2023-04-12		77	31	6.17	275
2023-03-16		56.3	20	0.53	235	2023-04-12		77	31	8.36	275
2023-03-16		56.3	20	1.27	70	2023-04-12		77	31	9.3	271
2023-03-16		56.3	21	1.81	38	2023-04-12		77	31	9.52	272
2023-03-16		56.3	21	1.65	140	2023-04-12		77	31	7.11	271
2023-03-16		56.3	21	0.55	149	2023-04-12		77	31	9.84	289
2023-03-16		56.3	21	0.87	73	2023-04-12		77	31	11.45	295
2023-03-16		56.3	21	0.96	95	2023-04-12		77	31	9.48	280
2023-03-16		56.3	22	1.87	8	2023-04-12		77	31	9.35	279
2023-03-16		56.3	22	1.58	332	2023-04-12		77	31	8.88	270
2023-03-16		56.3	21	0.51	295	2023-04-12		77	31	7.89	269
2023-03-16		56.3	21	1.47	288	2023-04-12		77	32	7.27	263
2023-03-16		56.3	21	2.77	285	2023-04-12		77	32	7.02	257
2023-03-16		56.4	22	2.75	262	2023-04-12		77	32	6.21	261
2023-03-16		56.3	22	2.79	271	2023-04-12		77	31	7.33	263
2023-03-16		56.3	22	2.23	286	2023-04-12		77	31	6.86	297
2023-03-16		56.3	21	1.94	303	2023-04-12		77	31	7.8	301
2023-03-16		56.3	21	3.4	274	2023-04-12		77	31	7.27	296
2023-03-16		56.3	21	3.48	265	2023-04-12		77	31	9.14	287
2023-03-16		56.3	21	3.89	263	2023-04-12		77	31	7.24	283
2023-03-16		56.4	20	4.16	258	2023-04-12		77	31	7.15	278
2023-03-16		56.4	20	4.98	270	2023-04-12		77	31	7.33	275
2023-03-16		56.4	20	4.29	265	2023-04-12		77	31	7.22	272
2023-03-16		56.4	20	3.87	273	2023-04-12		77	32	5.23	260
2023-03-16		56.4	20	3.44	264	2023-04-12		77	32	7.27	270
2023-03-16		56.4	20	3.48	263	2023-04-12		77	32	9.12	271
2023-03-16		56.4	20	3.33	278	2023-04-12		77	32	5.68	268
2023-03-16		56.4	20	3.1	272	2023-04-12		77	32	6.21	245
2023-03-16		56.4	20	2.55	267	2023-04-12		77	32	8.23	246
2023-03-16		56.4	20	2.34	272	2023-04-12		77.1	32	9.21	240
2023-03-16		56.4	20	2.34	254	2023-04-12		77.1	32	11	262
2023-03-16		56.4	20	2.81	257	2023-04-12		77.1	32	12.05	277
2023-03-16		56.4	20	3.78	274	2023-04-12		77.1	32	11.05	280
2023-03-16		56.4	20	4.6	284	2023-04-12		77.1	32	12.41	281
2023-03-16		56.4	20	5.05	283	2023-04-12		77.1	32	13.04	287
2023-03-16		56.4	20	3.89	265	2023-04-12		77.1	31	12.88	281
2023-03-16		56.4	20	2.86	259	2023-04-12		77.1	31	12.16	283
2023-03-16		56.4	20	2.81	241	2023-04-12		77.1	31	10.62	279
2023-03-16		56.4	20	3.64	250	2023-04-12		77.1	31	11.47	279
2023-03-16		56.4	20	3.42	238	2023-04-12		77.1	31	11.76	280
2023-03-16		56.4	20	2.79	231	2023-04-12		77.1	31	12.79	275
2023-03-16		56.4	20	2.79	276	2023-04-12		77.1	31	11.94	270
2023-03-16		56.4	20	4.94	276	2023-04-12		77.1	31	11.9	268
2023-03-16		56.4	20	5.25	271	2023-04-12		77.1	31	10.91	262
2023-03-16		56.4	20	2.23	211	2023-04-12		77.2	31	11.99	263
2023-03-16		56.4	20	3.31	278	2023-04-12		77.2	31	11.29	268
2023-03-16		56.4	20	3.8	264	2023-04-12		77.2	31	8.94	268
2023-03-16		56.4	20	4.47	252	2023-04-12		77.2	31	9.68	278
2023-03-16		56.4	20	3.95	243	2023-04-12		77.2	31	9.97	290
2023-03-16		56.4	19	4.13	237	2023-04-12		77.2	31	8.16	295
2023-03-16		56.4	19	3.87	227	2023-04-12		77.2	31	9.28	272
2023-03-16		56.4	19	4.65	237	2023-04-12		77.2	31	10.51	265
2023-03-16		56.4	19	4.54	212	2023-04-12		77.2	31	11.85	264
2023-03-16		56.4	19	3.89	216	2023-04-12		77.2	31	12.34	267
2023-03-16		56.4	19	1.7	230	2023-04-12		77.2	31	14.54	269
2023-03-16		56.4	19	2.57	222	2023-04-12		77.2	31	10.82	266
2023-03-16		56.4	19	4.54	253	2023-04-12		77.3	31	12.07	268
2023-03-16		56.4	19	2.86	241	2023-04-12		77.3	31	8.97	248
2023-03-16		56.4	19	0.93	205	2023-04-12		77.3	32	10.26	251
2023-03-16		56.4	19	2.68	226	2023-04-12		77.3	32	8.25	259
2023-03-16		56.4	20	4.78	226	2023-04-12		77.3	32	12.37	248
2023-03-16		56.5	20	5.77	217	2023-04-12		77.3	32	12.01	255
2023-03-16		56.5	20	5.95	216	2023-04-12		77.3	32	13.04	266
2023-03-16		56.5	20	4.16	212	2023-04-12		77.3	32	13.15	265
2023-03-16		56.5	20	4.09	220	2023-04-12		77.3	32	13.26	264
2023-03-16		56.5	20	3.82	226	2023-04-12		77.4	32	11.92	267
2023-03-16		56.5	20	4.85	226	2023-04-12		77.4	32	9.9	268
2023-03-16		56.5	20	4.67	229	2023-04-12		77.4	31	6.77	258
2023-03-16		56.5	20	3.87	222	2023-04-12		77.4	32	5.63	238
2023-03-16		56.5	20	3.46	225	2023-04-12		77.4	32	4.51	240
2023-03-16		56.5	19	2.75	235	2023-04-12		77.4	32	5.97	237
2023-03-16		56.5	19	4.27	213	2023-04-12		77.4	32	4.16	237
2023-03-16		56.5	19	4.42	208	2023-04-12		77.4	32	6.53	249
2023-03-16		56.5	19	3.84	207	2023-04-12		77.4	32	7.67	247
2023-03-16		56.5	19	2.23	186	2023-04-12		77.4	33	7.33	246
2023-03-16		56.5	19	1.96	198	2023-04-12		77.4	33	7.38	258
2023-03-16		56.5	19	1.23	208	2023-04-12		77.5	33	5.16	233
2023-03-16		56.6	19	2.99	219	2023-04-12		77.4	33	4.49	239
2023-03-16		56.6	19	3.24	216	2023-04-12		77.4	33	7.13	229
2023-03-16		56.6	19	5.45	211	2023-04-12		77.4	32	9.39	236
2023-03-16		56.6	19	5.52	229	2023-04-12		77.4	32	8.65	244
2023-03-16		56.6	19	4.8	221	2023-04-12		77.4	32	10.04	244
2023-03-16		56.6	19	3.04	221	2023-04-12		77.4	32	11.27	262
2023-03-16		56.6	20	2.25	230	2023-04-12		77.4	32	3.84	285
2023-03-16		56.6	20	3.19	240	2023-04-12		77.4	32	5.52	258
2023-03-16		56.6	20	2.5	290	2023-04-12		77.4	32	5.72	263
2023-03-16		56.6	20	2.55	270	2023-04-12		77.4	32	6.91	275
2023-03-16		56.6	21	2.48	263	2023-04-12		77.4	32	8.03	280
2023-03-16		56.6	21	1.63	266	2023-04-12		77.4	32	8.54	270
2023-03-16		56.6	21	2.03	266	2023-04-12		77.4	32	7.82	279
2023-03-16		56.6	21	2.97	258	2023-04-12		77.4	32	7.91	277
2023-03-16		56.6	21	2.34	288	2023-04-12		77.4	32	7.65	271
2023-03-16		56.6	21	2.14	267	2023-04-12		77.4	32	7.38	263
2023-03-16		56.6	21	1.99	257	2023-04-12		77.4	32	7.11	259
2023-03-16		56.6	21	2.95	271	2023-04-12		77.4	32	7.74	274
2023-03-16		56.6	21	2.97	338	2023-04-12		77.4	32	5.68	272
2023-03-16		56.6	21	3.06	355	2023-04-12		77.4	32	2.61	276
2023-03-16		56.6	21	4.33	352	2023-04-12		77.4	32	2.59	287
2023-03-16		56.6	20	0.93	270	2023-04-12		77.4	32	3.46	305
2023-03-16		56.6	20	3.55	225	2023-04-12		77.4	32	3.98	6
2023-03-16		56.6	20	2.14	247	2023-04-12		77.4	32	5.68	13
2023-03-16		56.6	20	2.39	33	2023-04-12		77.4	33	4.22	12
2023-03-16		56.6	20	2.66	31	2023-04-12		77.4	33	1.45	306
2023-03-16		56.6	20	1.94	307	2023-04-12		77.4	33	3.1	279
2023-03-16		56.6	20	0.87	281	2023-04-12		77.4	33	2.46	248
2023-03-16		56.7	20	1.52	267	2023-04-12		77.4	32	5.01	248
2023-03-16		56.7	20	1.38	282	2023-04-12		77.4	33	9.68	240
2023-03-16		56.7	20	2.86	326	2023-04-12		77.4	33	8.54	242
2023-03-16		56.7	20	3.17	49	2023-04-12		77.3	33	9.12	234
2023-03-16		56.7	20	1.07	45	2023-04-12		77.3	33	8.5	238
2023-03-16		56.7	20	0.31	340	2023-04-12		77.3	33	6.59	238
2023-03-16		56.7	20	2.14	299	2023-04-12		77.3	33	7.82	253
2023-03-16		56.7	20	3.35	285	2023-04-12		77.3	33	5.9	282
2023-03-16		56.7	20	2.95	258	2023-04-12		77.3	33	3.69	265
2023-03-16		56.7	20	2.43	263	2023-04-12		77.3	33	3.53	279
2023-03-16		56.7	20	3.26	208	2023-04-12		77.3	32	2.48	297
2023-03-16		56.7	20	2.3	210	2023-04-12		77.3	32	3.35	289
2023-03-16		56.7	20	2.52	286	2023-04-12		77.3	32	5.41	275
2023-03-16		56.7	20	5.21	273	2023-04-12		77.3	32	5.18	263
2023-03-16		56.7	20	8.59	266	2023-04-12		77.3	32	7.4	232
2023-03-16		56.7	20	7.67	258	2023-04-12		77.3	32	6.26	242
2023-03-16		56.7	20	4.67	253	2023-04-12		77.3	32	11.05	239
2023-03-16		56.7	20	1.76	192	2023-04-12		77.2	32	8.9	259
2023-03-16		56.7	20	2.99	210	2023-04-12		77.2	32	7.31	295
2023-03-16		56.8	20	4.74	211	2023-04-12		77.2	32	7.69	292
2023-03-16		56.8	20	4.58	239	2023-04-12		77.2	32	7.89	295
2023-03-16		56.8	20	4.63	232	2023-04-12		77.2	32	7.69	297
2023-03-16		56.8	20	5.99	216	2023-04-12		77.2	32	8.03	302
2023-03-16		56.8	21	3.69	235	2023-04-12		77.2	32	6.84	307
2023-03-16		56.8	21	4.72	199	2023-04-12		77.2	32	9.93	327
2023-03-16		56.8	21	3.78	214	2023-04-12		77.2	32	10.55	309
2023-03-16		56.8	21	5.81	230	2023-04-12		77.2	33	9.32	304
2023-03-16		56.8	21	5.07	227	2023-04-12		77.2	33	9.88	291
2023-03-16		56.8	21	5.68	217	2023-04-12		77.2	33	7.35	304
2023-03-16		56.8	20	5.1	201	2023-04-12		77.2	33	8.07	309
2023-03-16		56.8	20	5.16	227	2023-04-12		77.2	33	8.54	320
2023-03-16		56.8	20	8.85	239	2023-04-12		77.2	33	12.23	329
2023-03-16		56.8	20	8.97	246	2023-04-12		77.2	33	5.86	354
2023-03-16		56.8	20	9.77	234	2023-04-12		77.2	33	6.75	349
2023-03-16		56.8	19	10.98	242	2023-04-12		77.2	33	8.03	333
2023-03-16		56.8	19	9.73	242	2023-04-12		77.2	33	6.57	2
2023-03-16		56.9	19	7.87	251	2023-04-12		77.2	33	8.83	337
2023-03-16		56.9	20	4.04	231	2023-04-12		77.2	33	9.64	343
2023-03-16		56.9	20	1.45	187	2023-04-12		77.1	33	10.31	349
2023-03-16		57	20	3.13	221	2023-04-12		77.1	33	8.14	331
2023-03-16		57	21	3.48	207	2023-04-12		77.1	33	8.34	298
2023-03-16		57.1	21	5.14	215	2023-04-12		77.1	33	5.21	318
2023-03-16		57.1	21	5.9	230	2023-04-12		77.1	33	4.96	262
2023-03-16		57.1	21	4.85	221	2023-04-12		77.1	33	4.56	285
2023-03-16		57.1	21	4.65	233	2023-04-12		77.1	33	8.25	282
2023-03-16		57.2	22	4.45	235	2023-04-12		77.1	33	8.5	292
2023-03-16		57.2	22	2.63	227	2023-04-12		77.1	33	8.88	292
2023-03-16		57.2	21	2.01	233	2023-04-12		77.1	32	8.9	296
2023-03-16		57.2	21	3.51	282	2023-04-12		77.1	32	9.93	290
2023-03-16		57.2	21	1.36	250	2023-04-12		77.1	32	9.93	285
2023-03-16		57.2	21	0.13	18	2023-04-12		77.1	32	7.44	325
2023-03-16		57.2	21	2.9	68	2023-04-12		77.1	32	7.98	315
2023-03-16		57.2	21	3.33	89	2023-04-12		77.1	32	7.18	270
2023-03-16		57.2	22	4.63	135	2023-04-12		77	32	6.5	334
2023-03-16		57.2	22	3.06	127	2023-04-12		77	32	8.63	331
2023-03-16		57.2	22	3.4	110	2023-04-12		77	32	10.2	316
2023-03-16		57.3	22	3.22	127	2023-04-12		77	32	7.65	324
2023-03-16		57.3	22	2.43	160	2023-04-12		77	32	10.08	321
2023-03-16		57.3	22	2.28	177	2023-04-12		77	32	9.9	320
2023-03-16		57.3	21	1.36	87	2023-04-12		77	32	9.61	302
2023-03-16		57.3	21	2.88	77	2023-04-12		77	32	8.36	289
2023-03-16		57.3	21	3.06	90	2023-04-12		77	32	6.84	295
2023-03-16		57.3	21	1.7	25	2023-04-12		77	32	8.5	319
2023-03-16		57.2	22	1.74	105	2023-04-12		77	32	7.56	315
2023-03-16		57.2	21	3.95	107	2023-04-12		77	32	11.87	316
2023-03-16		57.2	21	2.86	135	2023-04-12		77	33	8.85	326
2023-03-16		57.2	21	4.47	151	2023-04-12		77	33	8.14	324
2023-03-16		57.2	21	4.13	162	2023-04-12		77	33	12.54	343
2023-03-16		57.2	21	3.37	153	2023-04-12		77	33	13.08	325
2023-03-16		57.2	21	3.17	143	2023-04-12		77	32	13.48	313
2023-03-16		57.2	20	6.62	172	2023-04-12		77	32	10.55	313
2023-03-16		57.2	20	5.86	174	2023-04-12		77	32	6.42	311
2023-03-16		57.2	20	3.37	176	2023-04-12		77	32	6.28	319
2023-03-16		57.2	20	2.14	163	2023-04-12		77	33	5.16	317
2023-03-16		57.2	20	2.68	109	2023-04-12		77	33	2.97	355
2023-03-16		57.2	20	3.51	128	2023-04-12		76.9	33	4.42	346
2023-03-16		57.2	20	3.28	135	2023-04-12		76.9	33	3.48	325
2023-03-16		57.2	20	2.01	166	2023-04-12		76.9	32	6.97	332
2023-03-16		57.2	20	1.9	155	2023-04-12		76.9	32	8.47	326
2023-03-16		57.2	20	1.87	204	2023-04-12		76.9	32	5.25	311
2023-03-16		57.2	19	1.96	196	2023-04-12		76.9	32	6.03	295
2023-03-16		57.2	19	2.59	242	2023-04-12		76.9	32	7.11	333
2023-03-16		57.2	19	1.52	174	2023-04-12		76.9	32	5.65	322
2023-03-16		57.2	20	5.01	189	2023-04-12		76.9	32	4.94	319
2023-03-16		57.2	20	5.54	182	2023-04-12		76.9	32	3.51	327
2023-03-16		57.2	20	4.13	170	2023-04-12		76.9	32	1.81	279
2023-03-16		57.2	20	6.21	166	2023-04-12		77	33	5.07	264
2023-03-16		57.2	20	7.09	165	2023-04-12		76.9	32	2.52	278
2023-03-16		57.2	20	8.2	154	2023-04-12		76.9	32	3.62	284
2023-03-16		57.2	20	7.96	148	2023-04-12		76.9	32	3.33	274
2023-03-16		57.2	19	8.18	157	2023-04-12		76.9	32	3.24	237
2023-03-16		57.2	19	5.99	169	2023-04-12		76.9	32	2.55	252
2023-03-16		57.2	19	4.58	159	2023-04-12		76.9	32	4.87	269
2023-03-16		57.2	19	2.93	100	2023-04-12		76.9	32	5.59	264
2023-03-16		57.2	19	4.13	36	2023-04-12		76.9	32	6.59	265
2023-03-16		57.2	20	2.77	228	2023-04-12		77	32	6.3	263
2023-03-16		57.2	20	3.66	271	2023-04-12		77	32	5.12	271
2023-03-16		57.2	20	2.48	282	2023-04-12		77	33	2.37	271
2023-03-16		57.2	20	2.7	279	2023-04-12		77	33	2.79	316
2023-03-16		57.3	20	1.96	283	2023-04-12		77	34	3.46	309
2023-03-16		57.3	20	1.61	217	2023-04-12		77	34	3.78	317
2023-03-16		57.3	20	0.62	180	2023-04-12		77	34	3.73	296
2023-03-16		57.4	20	2.52	291	2023-04-12		77	34	3.37	288
2023-03-16		57.4	20	1.43	259	2023-04-12		77	34	4.2	314
2023-03-16		57.4	20	0.4	266	2023-04-12		77	34	5.14	304
2023-03-16		57.4	20	0.67	270	2023-04-12		77	34	5.01	304
2023-03-16		57.4	20	1.94	208	2023-04-12		77	33	5.63	288
2023-03-16		57.5	20	2.34	141	2023-04-12		77	33	4.94	275
2023-03-16		57.5	20	2.99	118	2023-04-12		77	33	3.6	277
2023-03-16		57.5	20	2.43	172	2023-04-12		77	33	2.72	286
2023-03-16		57.5	20	3.46	196	2023-04-12		77	33	3.73	295
2023-03-16		57.6	21	3.15	183	2023-04-12		77	32	3.75	274
2023-03-16		57.6	21	2.21	181	2023-04-12		77	32	3.31	282
2023-03-16		57.6	21	3.78	149	2023-04-12		77	33	2.37	270
2023-03-16		57.6	21	5.07	145	2023-04-12		77	33	1.65	237
2023-03-16		57.6	21	5.32	144	2023-04-12		77	33	3.06	243
2023-03-16		57.6	21	4.87	127	2023-04-12		77	33	4.13	269
2023-03-16		57.6	21	3.62	132	2023-04-12		77	33	2.52	230
2023-03-16		57.6	21	2.9	130	2023-04-12		77.1	33	2.16	222
2023-03-16		57.6	21	2.3	118	2023-04-12		77.1	33	1.45	187
2023-03-16		57.6	21	2.37	190	2023-04-12		77.1	33	1.49	150
2023-03-16		57.6	21	0.93	163	2023-04-12		77.1	33	1.78	164
2023-03-16		57.6	21	1.07	114	2023-04-12		77.1	33	2.55	163
2023-03-16		57.6	22	1.54	172	2023-04-12		77.1	34	1.96	157
2023-03-16		57.6	22	0.93	203	2023-04-12		77.1	35	2.84	153
2023-03-16		57.6	22	1.78	180	2023-04-12		77.2	35	2.61	185
2023-03-16		57.6	22	3.69	159	2023-04-12		77.2	35	4.94	249
2023-03-16		57.7	22	3.26	198	2023-04-12		77.2	34	4.56	250
2023-03-16		57.7	22	1.47	198	2023-04-12		77.2	34	5.95	284
2023-03-16		57.7	22	2.79	204	2023-04-12		77.2	34	7.27	240
2023-03-16		57.7	22	4.38	179	2023-04-12		77.3	34	5.95	236
2023-03-16		57.7	22	4.38	228	2023-04-12		77.3	34	5.7	233
2023-03-16		57.7	21	4.89	221	2023-04-12		77.3	34	5.81	190
2023-03-16		57.7	21	4.54	222	2023-04-12		77.3	34	5.99	166
2023-03-16		57.7	21	3.57	216	2023-04-12		77.3	34	5.86	156
2023-03-16		57.6	21	2.93	201	2023-04-12		77.3	33	6.35	156
2023-03-16		57.6	21	4.54	214	2023-04-12		77.3	33	7	141
2023-03-16		57.6	21	5.12	222	2023-04-12		77.3	33	5.65	119
2023-03-16		57.6	21	3.73	212	2023-04-12		77.3	33	3.19	127
2023-03-16		57.6	21	3.48	224	2023-04-12		77.3	33	3.1	159
2023-03-16		57.6	21	3.82	222	2023-04-12		77.3	32	2.57	122
2023-03-16		57.6	21	5.16	180	2023-04-12		77.3	33	2.48	80
2023-03-16		57.6	21	4.11	196	2023-04-12		77.3	33	1	42
2023-03-16		57.6	21	4.11	196	2023-04-12		77.3	33	2.95	187
2023-03-16		57.6	21	3.62	209	2023-04-12		77.3	33	2.12	256
2023-03-16		57.6	21	2.75	185	2023-04-12		77.3	34	5.43	201
2023-03-16		57.6	21	3.64	183	2023-04-12		77.4	34	6.48	206
2023-03-16		57.6	21	4.09	168	2023-04-12		77.4	33	6.91	196
2023-03-16		57.6	21	3.28	171	2023-04-12		77.4	33	7.76	189
2023-03-16		57.6	21	8.14	186	2023-04-12		77.4	33	4.09	208
2023-03-16		57.6	21	6.19	196	2023-04-12		77.4	32	2.55	228
2023-03-16		57.5	21	8.05	187	2023-04-12		77.4	32	5.81	236
2023-03-16		57.5	21	6.35	212	2023-04-12		77.4	32	4.8	226
2023-03-16		57.5	21	3.46	152	2023-04-12		77.4	32	9.46	224
2023-03-16		57.5	21	7.42	187	2023-04-12		77.4	32	7.09	223
2023-03-16		57.5	21	7.29	185	2023-04-12		77.4	32	5.34	254
2023-03-16		57.5	20	12.7	197	2023-04-12		77.3	32	8.16	287
2023-03-16		57.4	20	12.61	189	2023-04-12		77.3	32	11.09	220
2023-03-16		57.4	20	5.25	198	2023-04-12		77.3	32	8.41	228
2023-03-16		57.4	20	9.23	200	2023-04-12		77.3	32	9.19	199
2023-03-16		57.4	20	8.88	192	2023-04-12		77.3	32	10.42	201
2023-03-16		57.4	20	7.42	191	2023-04-12		77.3	32	7.31	203
2023-03-16		57.3	20	6.5	188	2023-04-12		77.3	31	11.43	203
2023-03-16		57.3	21	7.18	179	2023-04-12		77.2	31	3.89	225
2023-03-16		57.3	21	6.66	176	2023-04-12		77.2	32	3.19	241
2023-03-16		57.2	21	5.07	161	2023-04-12		77.2	32	5.1	196
2023-03-16		57.2	21	7.8	178	2023-04-12		77.2	32	2.05	22
2023-03-16		57.2	20	2.86	172	2023-04-12		77.3	32	1.76	2
2023-03-16		57.2	20	3.84	147	2023-04-12		77.3	32	2.1	302
2023-03-16		57.2	20	3.13	186	2023-04-12		77.3	32	3.75	312
2023-03-16		57.1	20	2.99	160	2023-04-12		77.3	32	8.27	266
2023-03-16		57.1	20	1.47	158	2023-04-12		77.3	33	6.26	294
2023-03-16		57.1	21	2.08	155	2023-04-12		77.3	33	14.42	281
2023-03-16		57.1	21	0.53	218	2023-04-12		77.3	32	7.89	256
2023-03-16		57.1	21	1.96	270	2023-04-12		77.3	32	10.8	249
2023-03-16		57	21	1.16	153	2023-04-12		77.3	32	7.58	249
2023-03-16		57	21	1.45	194	2023-04-12		77.3	32	8.34	265
2023-03-16		57	20	2.9	168	2023-04-12		77.3	32	3.6	276
2023-03-16		57	20	3.22	198	2023-04-12		77.3	32	3.55	286
2023-03-16		57	20	3.64	203	2023-04-12		77.3	32	1.49	267
2023-03-16		56.9	20	4.09	233	2023-04-12		77.3	32	3.78	9
2023-03-16		56.9	20	5.25	235	2023-04-12		77.3	32	4.42	307
2023-03-16		56.9	20	2.3	258	2023-04-12		77.3	32	4.04	306
2023-03-16		56.9	20	0.93	150	2023-04-12		77.3	32	4.07	279
2023-03-16		56.9	20	1.52	216	2023-04-12		77.3	32	2.81	265
2023-03-16		56.8	20	0.31	222	2023-04-12		77.4	33	4.11	270
2023-03-16		56.8	20	1.2	235	2023-04-12		77.4	33	2.43	230
2023-03-16		56.8	20	2.25	18	2023-04-12		77.4	34	3.28	222
2023-03-16		56.8	20	0.73	353	2023-04-12		77.4	34	4.83	214
2023-03-16		56.8	20	1.18	100	2023-04-12		77.4	34	3.64	173
2023-03-16		56.8	20	1.16	100	2023-04-12		77.5	34	3.73	166
2023-03-16		56.8	20	4.72	93	2023-04-12		77.5	34	2.9	146
2023-03-16		56.8	20	2.46	159	2023-04-12		77.5	34	4.83	167
2023-03-16		56.8	20	3.06	81	2023-04-12		77.5	34	4.02	166
2023-03-16		56.8	20	3.08	155	2023-04-12		77.5	34	3.98	154
2023-03-16		56.8	20	2.68	85	2023-04-12		77.5	35	5.3	161
2023-03-16		56.8	20	5.65	109	2023-04-12		77.5	35	1.49	270
2023-03-16		56.8	20	4.51	91	2023-04-12		77.5	35	1.25	189
2023-03-16		56.7	20	5.92	93	2023-04-12		77.6	35	0.71	29
2023-03-16		56.7	19	3.22	138	2023-04-12		77.6	35	0.6	10
2023-03-16		56.7	19	3.13	135	2023-04-12		77.6	35	1.23	243
2023-03-16		56.7	19	4.8	114	2023-04-12		77.6	34	0.96	54
2023-03-16		56.7	19	2.77	85	2023-04-12		77.6	34	2.93	85
2023-03-16		56.7	19	5.65	125	2023-04-12		77.6	34	0.76	131
2023-03-16		56.6	19	3.37	139	2023-04-12		77.6	33	1.31	122
2023-03-16		56.6	19	3.44	203	2023-04-12		77.7	33	1.87	141
2023-03-16		56.6	19	2.7	192	2023-04-12		77.7	34	3.22	183
2023-03-16		56.6	19	0.35	37	2023-04-12		77.7	33	4.98	199
2023-03-16		56.6	19	2.72	289	2023-04-12		77.7	33	7.18	223
2023-03-16		56.6	19	1.65	220	2023-04-12		77.7	33	5.01	198
2023-03-16		56.6	19	1.78	205	2023-04-12		77.7	33	6.46	150
2023-03-16		56.6	19	4.98	192	2023-04-12		77.7	33	6.64	179
2023-03-16		56.6	19	4.92	189	2023-04-12		77.7	32	2.37	42
2023-03-16		56.6	19	1.45	133	2023-04-12		77.7	33	1.43	219
2023-03-16		56.6	19	1.87	94	2023-04-12		77.7	34	2.08	241
2023-03-16		56.6	19	0.4	347	2023-04-12		77.7	34	3.08	228
2023-03-16		56.6	19	3.78	205	2023-04-12		77.7	34	6.3	228
2023-03-16		56.6	19	3.01	213	2023-04-12		77.7	34	2.08	215
2023-03-16		56.6	19	4.18	203	2023-04-12		77.8	34	1.61	281
2023-03-16		56.6	19	2.86	234	2023-04-12		77.8	33	1.92	11
2023-03-16		56.6	19	3.24	186	2023-04-12		77.8	33	1.02	228
2023-03-16		56.6	19	1.14	29	2023-04-12		77.8	33	0.6	248
2023-03-16		56.6	19	1.92	159	2023-04-12		77.8	33	1.31	240
2023-03-16		56.6	19	6.59	121	2023-04-12		77.8	32	1.99	219
2023-03-16		56.6	19	5.16	122	2023-04-12		77.8	32	4.63	242
2023-03-16		56.6	19	5.16	126	2023-04-12		77.8	32	5.81	215
2023-03-16		56.6	19	7.58	131	2023-04-12		77.8	32	4.72	228
2023-03-16		56.6	19	6.84	125	2023-04-12		77.8	32	4.33	250
2023-03-16		56.6	19	5.48	123	2023-04-12		77.8	32	5.92	264
2023-03-16		56.6	19	6.06	130	2023-04-12		77.7	32	2.99	289
2023-03-16		56.6	19	6.12	151	2023-04-12		77.7	32	4.27	267
2023-03-16		56.6	19	4.85	157	2023-04-12		77.7	32	3.98	301
2023-03-16		56.6	19	3.06	165	2023-04-12		77.7	32	7.02	278
2023-03-16		56.6	19	2.57	122	2023-04-12		77.7	32	6.71	274
2023-03-16		56.6	19	2.01	109	2023-04-12		77.6	32	7	258
2023-03-16		56.7	19	2.52	144	2023-04-12		77.6	32	7.76	274
2023-03-16		56.7	19	2.05	150	2023-04-12		77.6	32	7.98	268
2023-03-16		56.7	19	2.23	131	2023-04-12		77.5	32	10.69	266
2023-03-16		56.7	19	1.2	130	2023-04-12		77.5	31	8.45	280
2023-03-16		56.7	19	1.16	78	2023-04-12		77.4	31	10.26	267
2023-03-16		56.7	19	1.05	109	2023-04-12		77.4	31	7.18	291
2023-03-16		56.7	19	1.31	132	2023-04-12		77.3	31	9.05	280
2023-03-16		56.7	19	0.78	86	2023-04-12		77.3	31	9.3	301
2023-03-16		56.7	19	0.89	246	2023-04-12		77.2	32	9.75	304
2023-03-16		56.7	19	1.09	124	2023-04-12		77.2	32	11.56	291
2023-03-16		56.7	19	1.94	357	2023-04-12		77.1	32	9.03	304
2023-03-16		56.8	19	2.14	13	2023-04-12		77.1	32	12.68	305
2023-03-16		56.8	19	1.63	55	2023-04-12		77	32	14.02	307
2023-03-16		56.8	19	1.14	329	2023-04-12		76.9	32	11.67	318
2023-03-16		56.8	19	2.3	287	2023-04-12		76.8	32	8.59	309
2023-03-16		56.8	19	1.2	217	2023-04-12		76.8	32	6.01	310
2023-03-16		56.8	19	3.08	208	2023-04-12		76.7	32	6.44	321
2023-03-16		56.8	19	1.78	218	2023-04-12		76.7	32	6.93	347
2023-03-16		56.8	19	3.26	185	2023-04-12		76.6	32	4.25	333
2023-03-16		56.8	19	3.42	162	2023-04-12		76.6	32	7.02	338
2023-03-16		56.8	19	2.52	173	2023-04-12		76.6	32	6.3	329
2023-03-16		56.8	19	4.13	221	2023-04-12		76.5	32	4.67	349
2023-03-16		56.8	19	7.42	207	2023-04-12		76.5	32	6.48	319
2023-03-16		56.7	19	6.35	216	2023-04-12		76.4	32	7.47	318
2023-03-16		56.8	19	7.18	229	2023-04-12		76.4	33	9.03	320
2023-03-16		56.7	19	7.13	212	2023-04-12		76.4	33	9.1	312
2023-03-16		56.8	19	8.43	213	2023-04-12		76.4	33	9.59	320
2023-03-16		56.7	19	5.05	237	2023-04-12		76.3	33	7.87	315
2023-03-16		56.8	19	3.91	259	2023-04-12		76.3	33	9.08	326
2023-03-16		56.7	19	2.3	229	2023-04-12		76.3	33	6.75	335
2023-03-16		56.8	19	3.4	227	2023-04-12		76.3	33	7.38	348
2023-03-16		56.8	19	3.51	234	2023-04-12		76.3	33	5.25	329
2023-03-16		56.8	19	2.7	274	2023-04-12		76.3	34	5.14	325
2023-03-16		56.8	19	3.98	239	2023-04-12		76.3	34	3.73	311
2023-03-16		56.8	19	2.77	201	2023-04-12		76.3	34	7.18	305
2023-03-16		56.8	19	4.96	223	2023-04-12		76.3	34	8.09	335
2023-03-16		56.8	19	5.52	230	2023-04-12		76.3	34	5.61	331
2023-03-16		56.8	19	7.38	233	2023-04-12		76.4	34	6.57	307
2023-03-16		56.8	19	5.99	244	2023-04-12		76.4	34	7.15	325
2023-03-16		56.8	19	5.72	258	2023-04-12		76.4	34	9.08	315
2023-03-16		56.8	19	5.16	241	2023-04-12		76.4	34	6.21	296
2023-03-16		56.8	19	6.1	229	2023-04-12		76.4	34	5.54	287
2023-03-16		56.8	19	5.83	226	2023-04-12		76.4	33	7.47	288
2023-03-16		56.8	19	5.59	218	2023-04-12		76.4	33	8.61	268
2023-03-16		56.8	19	5.79	222	2023-04-12		76.4	33	8.79	261
2023-03-16		56.8	19	5.25	215	2023-04-12		76.4	33	3.64	306
2023-03-16		56.8	19	5.21	200	2023-04-12		76.4	33	6.55	324
2023-03-16		56.8	19	3.06	199	2023-04-12		76.4	34	10.89	314
2023-03-16		56.8	19	3.13	187	2023-04-12		76.4	33	10.04	325
2023-03-16		56.8	19	2.55	207	2023-04-12		76.4	33	6.86	325
2023-03-16		56.8	19	3.93	234	2023-04-12		76.4	33	5.23	328
2023-03-16		56.8	19	5.45	201	2023-04-12		76.4	33	8.25	311
2023-03-16		56.8	19	5.5	214	2023-04-12		76.4	33	10.53	293
2023-03-16		56.8	19	5.5	239	2023-04-12		76.3	33	7.2	291
2023-03-16		56.8	19	5.88	220	2023-04-12		76.3	33	7.35	297
2023-03-16		56.8	19	6.8	218	2023-04-12		76.3	33	8.32	292
2023-03-16		56.8	19	5.21	200	2023-04-12		76.3	33	6.5	301
2023-03-16		56.8	19	2.25	228	2023-04-12		76.3	33	5.34	283
2023-03-16		56.8	19	2.61	192	2023-04-12		76.3	33	7.47	270
2023-03-16		56.8	19	3.06	203	2023-04-12		76.3	33	8.65	263
2023-03-16		56.8	19	4.6	238	2023-04-12		76.3	33	7.94	270
2023-03-16		56.9	19	3.95	251	2023-04-12		76.3	33	7.71	287
2023-03-16		56.9	19	4.02	261	2023-04-12		76.3	34	9.26	289
2023-03-16		56.9	19	3.75	216	2023-04-12		76.3	34	13.55	289
2023-03-16		56.9	19	6.82	242	2023-04-12		76.3	34	13.04	291
2023-03-16		56.9	19	4.29	220	2023-04-12		76.3	33	9.86	288
2023-03-16		56.9	19	3.44	238	2023-04-12		76.3	33	7.82	279
2023-03-16		56.9	19	2.37	243	2023-04-12		76.3	33	10.13	331
2023-03-16		56.9	19	2.39	181	2023-04-12		76.3	34	11.31	321
2023-03-16		56.9	19	1.87	152	2023-04-12		76.3	34	9.73	331
2023-03-16		56.9	19	2.61	120	2023-04-12		76.3	34	8.27	354
2023-03-16		56.9	19	3.31	112	2023-04-12		76.3	34	5.61	304
2023-03-16		56.9	19	5.45	148	2023-04-12		76.4	34	8.38	331
2023-03-16		56.9	19	4.49	127	2023-04-12		76.4	34	7.74	307
2023-03-16		56.9	19	5.27	101	2023-04-12		76.4	33	8.7	319
2023-03-16		56.9	19	3.73	144	2023-04-12		76.4	33	8.25	347
2023-03-16		56.9	19	4.54	148	2023-04-12		76.4	33	8.5	348
2023-03-16		56.9	19	4.45	112	2023-04-12		76.4	33	8.36	340
2023-03-16		56.9	19	5.25	99	2023-04-12		76.4	33	9.05	329
2023-03-16		56.9	19	3.15	115	2023-04-12		76.4	33	8.27	329
2023-03-16		56.9	19	3.4	124	2023-04-12		76.4	33	5.41	320
2023-03-16		56.9	19	4.16	141	2023-04-12		76.4	33	7.78	325
2023-03-16		56.9	19	3.55	52	2023-04-12		76.4	33	7.2	27
2023-03-16		56.9	19	4.6	31	2023-04-12		76.4	33	7.67	351
2023-03-16		56.9	19	3.4	114	2023-04-12		76.4	33	6.59	358
2023-03-16		56.9	19	4.67	185	2023-04-12		76.4	33	6.55	357
2023-03-16		56.9	19	1.92	224	2023-04-12		76.4	33	5.01	16
2023-03-16		56.9	19	2.1	57	2023-04-12		76.4	33	3.62	355
2023-03-16		56.8	19	3.01	54	2023-04-12		76.4	33	2.63	57
2023-03-16		56.8	19	3.42	151	2023-04-12		76.4	33	4.29	3
2023-03-16		56.8	19	4.13	158	2023-04-12		76.4	33	4.13	31
2023-03-16		56.8	19	4.6	161	2023-04-12		76.4	33	3.55	11
2023-03-16		56.8	19	0.91	215	2023-04-12		76.5	33	5.39	340
2023-03-16		56.8	19	1.94	4	2023-04-12		76.5	33	4.51	330
2023-03-16		56.8	19	0.85	17	2023-04-12		76.5	33	3.64	310
2023-03-16		56.8	19	1.34	315	2023-04-12		76.5	33	4.04	303
2023-03-16		56.8	19	0.82	208	2023-04-12		76.5	33	6.15	324
2023-03-16		56.8	20	3.26	201	2023-04-12		76.6	33	5.25	345
2023-03-16		56.8	20	6.8	174	2023-04-12		76.6	34	4.63	311
2023-03-16		56.8	20	9.12	206	2023-04-12		76.6	34	4.78	324
2023-03-16		56.8	20	11.85	221	2023-04-12		76.6	34	3.71	332
2023-03-16		56.8	20	11.58	222	2023-04-12		76.6	34	3.93	318
2023-03-16		56.8	20	10.02	241	2023-04-12		76.6	34	4.31	321
2023-03-16		56.8	20	10.17	231	2023-04-12		76.6	34	4.16	326
2023-03-16		56.8	20	11.99	212	2023-04-12		76.7	34	6.15	321
2023-03-16		56.8	20	14.31	220	2023-04-12		76.7	34	5.59	334
2023-03-16		56.8	19	12.61	218	2023-04-12		76.7	34	5.39	351
2023-03-16		56.8	19	12.61	222	2023-04-12		76.7	34	5.07	349
2023-03-16		56.8	19	11.52	229	2023-04-12		76.7	33	5.63	2
2023-03-16		56.7	19	8	230	2023-04-12		76.8	33	5.16	355
2023-03-16		56.7	19	3.42	157	2023-04-12		76.8	33	4.65	349
2023-03-16		56.7	19	2.95	113	2023-04-12		76.8	33	3.87	337
2023-03-16		56.7	19	6.86	125	2023-04-12		76.8	33	3.64	338
2023-03-16		56.7	19	7.62	120	2023-04-12		76.8	33	3.78	350
2023-03-16		56.7	19	7.4	139	2023-04-12		76.8	33	4.04	354
2023-03-16		56.7	19	7.02	137	2023-04-12		76.8	34	3.57	358
2023-03-16		56.7	19	9.93	99	2023-04-12		76.8	34	4.31	43
2023-03-16		56.7	19	12.52	91	2023-04-12		76.9	35	3.73	47
2023-03-16		56.7	19	8.07	93	2023-04-12		76.9	35	3.57	47
2023-03-16		56.7	19	6.73	105	2023-04-12		76.9	36	4.42	42
2023-03-16		56.6	19	7.53	62	2023-04-12		76.9	37	3.44	40
2023-03-16		56.6	19	7.38	38	2023-04-12		76.9	37	2.61	304
2023-03-16		56.6	19	5.45	43	2023-04-12		77	37	4.58	345
2023-03-16		56.6	19	6.66	36	2023-04-12		77	36	5.99	342
2023-03-16		56.6	19	10.02	3	2023-04-12		77	35	5.83	343
2023-03-16		56.6	19	9.14	15	2023-04-12		77	35	3.91	328
2023-03-16		56.6	19	5.77	343	2023-04-12		77	34	3.89	352
2023-03-16		56.6	18	7.62	340	2023-04-12		77	34	4.16	293
2023-03-16		56.6	18	8.29	336	2023-04-12		77	33	4.85	297
2023-03-16		56.6	18	4.98	322	2023-04-12		77	33	4.74	291
2023-03-16		56.6	18	5.88	313	2023-04-12		77	33	6.71	279
2023-03-16		56.6	18	7.22	316	2023-04-12		77	33	6.64	269
2023-03-16		56.5	18	7.11	315	2023-04-12		77	33	4.83	262
2023-03-16		56.6	18	6.73	310	2023-04-12		77	33	2.55	251
2023-03-16		56.5	18	6.82	303	2023-04-12		77	33	2.66	241
2023-03-16		56.5	18	6.48	281	2023-04-12		77	33	1.65	259
2023-03-16		56.5	18	8.99	278	2023-04-12		77	33	0.93	253
2023-03-16		56.6	18	5.3	244	2023-04-12		77	33	0.89	313
2023-03-16		56.6	18	6.15	272	2023-04-12		77	33	1.36	156
2023-03-16		56.6	19	3.69	268	2023-04-12		77	33	4.13	189
2023-03-16		56.6	19	4.78	278	2023-04-12		77.1	33	4.13	207
2023-03-16		56.6	19	4.6	261	2023-04-12		77.1	33	2.43	208
2023-03-16		56.6	19	3.55	240	2023-04-12		77.1	34	1.94	177
2023-03-16		56.6	19	4.04	233	2023-04-12		77.1	34	4.6	219
2023-03-16		56.6	19	2.84	232	2023-04-12		77.2	34	3.73	234
2023-03-16		56.7	19	4.42	198	2023-04-12		77.2	35	2.01	83
2023-03-16		56.7	19	7.67	202	2023-04-12		77.2	35	3.28	19
2023-03-16		56.8	19	5.5	196	2023-04-12		77.3	35	5.1	5
2023-03-16		56.8	19	3.17	212	2023-04-12		77.3	34	5.16	355
2023-03-16		56.8	19	9.28	45	2023-04-12		77.3	34	6.24	4
2023-03-16		56.8	19	5.27	75	2023-04-12		77.4	34	4.78	14
2023-03-16		56.8	19	3.46	87	2023-04-12		77.4	34	5.25	18
2023-03-16		56.8	19	2.75	44	2023-04-12		77.4	34	4.72	7
2023-03-16		56.8	19	2.23	40	2023-04-12		77.4	34	4.31	22
2023-03-16		56.8	19	2.75	340	2023-04-12		77.4	34	3.01	16
2023-03-16		56.8	19	6.17	338	2023-04-12		77.4	34	4.42	24
2023-03-16		56.8	19	1.9	17	2023-04-12		77.5	34	3.62	12
2023-03-16		56.8	19	1.76	259	2023-04-12		77.5	34	1.76	330
2023-03-16		56.8	19	1.29	47	2023-04-12		77.5	34	4.07	299
2023-03-16		56.7	19	0.73	46	2023-04-12		77.5	34	3.24	283
2023-03-16		56.7	19	1.74	191	2023-04-12		77.5	34	4.13	204
2023-03-16		56.7	19	3.91	193	2023-04-12		77.5	34	3.55	191
2023-03-16		56.7	19	3.48	221	2023-04-12		77.5	34	6.01	197
2023-03-16		56.7	19	2.99	274	2023-04-12		77.5	33	3.95	218
2023-03-16		56.7	19	2.68	294	2023-04-12		77.6	33	1.36	248
2023-03-16		56.7	19	2.41	274	2023-04-12		77.6	33	2.75	231
2023-03-16		56.7	19	2.99	239	2023-04-12		77.6	33	3.01	259
2023-03-16		56.7	19	2.97	224	2023-04-12		77.6	33	3.42	279
2023-03-16		56.7	19	2.41	228	2023-04-12		77.6	33	3.44	348
2023-03-16		56.7	19	1.54	254	2023-04-12		77.6	33	1.83	334
2023-03-16		56.6	19	2.1	47	2023-04-12		77.7	34	4.89	11
2023-03-16		56.6	20	4.11	54	2023-04-12		77.7	33	3.87	351
2023-03-16		56.6	20	2.16	122	2023-04-12		77.7	33	4.33	347
2023-03-16		56.6	20	1.58	98	2023-04-12		77.7	33	3.66	326
2023-03-16		56.6	20	2.5	178	2023-04-12		77.7	33	5.07	347
2023-03-16		56.6	20	1.25	151	2023-04-12		77.7	33	2.01	19
2023-03-16		56.6	20	2.01	106	2023-04-12		77.7	33	1.05	1
2023-03-16		56.6	20	3.37	180	2023-04-12		77.7	33	2.52	21
2023-03-16		56.6	20	0.91	92	2023-04-12		77.7	33	3.73	9
2023-03-16		56.6	20	2.16	187	2023-04-12		77.7	33	2.48	31
2023-03-16		56.6	20	1.31	206	2023-04-12		77.8	33	0.69	358
2023-03-16		56.6	20	0.89	159	2023-04-12		77.8	33	0.62	292
2023-03-16		56.6	20	3.98	92	2023-04-12		77.8	33	0.67	59
2023-03-16		56.6	20	7.11	129	2023-04-12		77.8	34	2.59	5
2023-03-16		56.6	20	4.63	185	2023-04-12		77.8	33	6.24	18
2023-03-16		56.6	20	7.89	131	2023-04-12		77.8	33	5.07	2
2023-03-16		56.6	20	4.92	104	2023-04-12		77.8	33	3.91	10
2023-03-16		56.6	20	1.58	146	2023-04-12		77.8	33	4.47	330
2023-03-16		56.6	20	7.29	162	2023-04-12		77.9	33	2.84	337
2023-03-16		56.6	20	5.57	31	2023-04-12		77.9	33	3.06	15
2023-03-16		56.6	20	3.66	45	2023-04-12		77.9	33	1.14	316
2023-03-16		56.6	20	3.78	115	2023-04-12		77.9	33	0.53	173
2023-03-16		56.6	20	5.23	138	2023-04-12		77.9	33	2.21	325
2023-03-16		56.6	20	3.37	192	2023-04-12		77.9	33	1.87	271
2023-03-16		56.6	19	3.28	135	2023-04-12		77.9	33	1.43	295
2023-03-16		56.6	19	3.44	227	2023-04-12		77.9	33	1.11	347
2023-03-16		56.6	20	3.6	223	2023-04-12		77.9	33	0.02	115
2023-03-16		56.6	20	3.31	168	2023-04-12		77.9	33	1.02	273
2023-03-16		56.5	20	7.44	202	2023-04-12		77.9	33	3.75	173
2023-03-16		56.5	20	8.14	232	2023-04-12		78	33	5.14	196
2023-03-16		56.5	19	9.05	251	2023-04-12		78	33	5.12	216
2023-03-16		56.5	19	7.74	293	2023-04-12		78	33	3.01	201
2023-03-16		56.5	19	9.19	293	2023-04-12		78	33	3.42	208
2023-03-16		56.5	19	4.45	328	2023-04-12		78	33	4.87	219
2023-03-16		56.5	19	4.89	274	2023-04-12		78	33	3.35	225
2023-03-16		56.5	19	4.11	260	2023-04-12		78	33	3.1	228
2023-03-16		56.5	20	2.3	256	2023-04-12		78	33	3.93	255
2023-03-16		56.5	20	2.23	270	2023-04-12		78	33	4.96	203
2023-03-16		56.5	20	5.25	171	2023-04-12		78	33	4.92	197
2023-03-16		56.5	20	7.15	152	2023-04-12		78.1	34	4.22	207
2023-03-16		56.5	19	5.95	153	2023-04-12		78.2	34	5.45	215
2023-03-16		56.5	19	6.88	168	2023-04-12		78.2	33	7.44	231
2023-03-16		56.5	19	6.88	199	2023-04-12		78.2	33	7.06	241
2023-03-16		56.5	19	7.78	257	2023-04-12		78.2	33	6.75	209
2023-03-16		56.5	19	3.66	244	2023-04-12		78.2	33	7.02	205
2023-03-16		56.5	19	4.96	261	2023-04-12		78.2	33	5.45	231
2023-03-16		56.4	19	3.82	221	2023-04-12		78.2	33	4.31	242
2023-03-16		56.4	19	5.03	253	2023-04-12		78.2	33	3.98	243
2023-03-16		56.4	19	4.83	285	2023-04-12		78.2	33	4.83	237
2023-03-16		56.4	19	2.37	276	2023-04-12		78.2	33	3.26	219
2023-03-16		56.4	19	3.66	257	2023-04-12		78.2	33	5.74	217
2023-03-16		56.4	20	1.78	249	2023-04-12		78.2	33	6.86	214
2023-03-16		56.4	20	1.63	148	2023-04-12		78.2	33	4.4	225
2023-03-16		56.4	20	5.16	210	2023-04-12		78.2	32	2.97	215
2023-03-16		56.4	20	4.42	181	2023-04-12		78.2	32	4.56	190
2023-03-16		56.4	20	2.12	222	2023-04-12		78.2	32	4.4	224
2023-03-16		56.4	20	3.33	212	2023-04-12		78.2	32	5.7	226
2023-03-16		56.4	20	3.44	225	2023-04-12		78.2	32	6.77	216
2023-03-16		56.4	20	5.39	232	2023-04-12		78.2	32	7.44	216
2023-03-16		56.4	20	4.51	240	2023-04-12		78.2	32	6.55	202
2023-03-16		56.4	20	4.92	240	2023-04-12		78.2	32	6.57	199
2023-03-16		56.4	20	1.45	229	2023-04-12		78.2	32	7.58	185
2023-03-16		56.4	20	3.4	228	2023-04-12		78.2	32	3.84	210
2023-03-16		56.4	20	5.79	176	2023-04-12		78.2	32	5.07	180
2023-03-16		56.4	20	2.25	194	2023-04-12		78.2	31	4.89	201
2023-03-16		56.4	20	3.13	188	2023-04-12		78.2	31	4.07	222
2023-03-16		56.4	20	3.93	213	2023-04-12		78.2	31	6.17	357
2023-03-16		56.4	20	4.47	226	2023-04-12		78.2	32	5.61	340
2023-03-16		56.4	20	3.55	202	2023-04-12		78.2	32	3.91	329
2023-03-16		56.4	20	4.07	211	2023-04-12		78.2	33	3.98	321
2023-03-16		56.4	20	2.99	204	2023-04-12		78.2	33	5.1	273
2023-03-16		56.4	20	4	221	2023-04-12		78.2	33	7.94	271
2023-03-16		56.4	20	2.84	248	2023-04-12		78.2	32	3.87	282
2023-03-16		56.4	20	3.33	263	2023-04-12		78.2	32	6.48	262
2023-03-16		56.4	20	3.28	276	2023-04-12		78.2	32	9.64	283
2023-03-16		56.4	20	2.7	249	2023-04-12		78.2	33	12.28	290
2023-03-16		56.4	20	2.88	327	2023-04-12		78.1	32	14.2	301
2023-03-16		56.4	20	3.53	271	2023-04-12		78.1	32	9.52	285
2023-03-16		56.4	20	1.67	307	2023-04-12		78	32	9.77	286
2023-03-16		56.4	20	2.72	229	2023-04-12		78	32	11.49	266
2023-03-16		56.4	21	1.83	293	2023-04-12		78	32	14.13	278
2023-03-16		56.4	21	0.8	252	2023-04-12		78	32	9.05	295
2023-03-16		56.4	21	2.52	253	2023-04-12		78	32	9.41	283
2023-03-16		56.5	20	1.36	340	2023-04-12		78	32	7.06	251
2023-03-16		56.4	21	1.85	175	2023-04-12		78	32	6.82	268
2023-03-16		56.4	21	3.46	179	2023-04-12		77.9	32	7.58	259
2023-03-16		56.4	21	2.61	194	2023-04-12		77.9	32	7.62	271
2023-03-16		56.4	20	2.25	10	2023-04-12		77.9	32	10.22	286
2023-03-16		56.4	20	3.42	24	2023-04-12		77.9	32	11.63	291
2023-03-16		56.4	20	1.14	161	2023-04-12		77.9	32	10.13	290
2023-03-16		56.4	20	1.96	271	2023-04-12		77.8	32	8.27	308
2023-03-16		56.4	20	3.04	346	2023-04-12		77.8	32	6.88	306
2023-03-16		56.4	20	1.43	4	2023-04-12		77.8	32	6.77	302
2023-03-16		56.4	20	1.27	147	2023-04-12		77.8	32	9.46	295
2023-03-16		56.4	20	1.16	159	2023-04-12		77.8	32	11.81	304
2023-03-16		56.4	20	0.55	198	2023-04-12		77.8	32	10.84	303
2023-03-16		56.4	20	1.43	146	2023-04-12		77.8	32	5.79	300
2023-03-16		56.4	20	1.25	198	2023-04-12		77.8	32	3.08	287
2023-03-16		56.4	21	2.9	235	2023-04-12		77.7	31	5.54	319
2023-03-16		56.4	21	0.96	275	2023-04-12		77.7	32	7.02	335
2023-03-16		56.4	21	3.98	163	2023-04-12		77.7	32	9.37	335
2023-03-16		56.4	21	6.77	178	2023-04-12		77.7	32	6.39	327
2023-03-16		56.4	21	7.38	176	2023-04-12		77.7	32	9.1	304
2023-03-16		56.4	21	6.3	187	2023-04-12		77.6	32	8.32	327
2023-03-16		56.4	21	4.98	178	2023-04-12		77.6	32	9.79	330
2023-03-16		56.4	21	4.72	175	2023-04-12		77.6	32	7.82	309
2023-03-16		56.4	21	5.12	169	2023-04-12		77.6	31	7.53	310
2023-03-16		56.4	21	3.93	180	2023-04-12		77.5	31	10.49	335
2023-03-16		56.4	21	3.24	186	2023-04-12		77.5	31	9.23	339
2023-03-16		56.4	21	3.87	175	2023-04-12		77.5	31	8.18	323
2023-03-16		56.4	21	5.72	193	2023-04-12		77.4	31	10.24	305
2023-03-16		56.4	21	5.54	193	2023-04-12		77.4	32	10.46	314
2023-03-16		56.4	21	5.25	206	2023-04-12		77.4	32	7.06	324
2023-03-16		56.4	21	4.2	199	2023-04-12		77.4	32	7.58	322
2023-03-16		56.4	21	3.4	209	2023-04-12		77.3	31	3.73	258
2023-03-16		56.4	21	3.73	229	2023-04-12		77.3	31	8.59	312
2023-03-16		56.4	20	2.81	241	2023-04-12		77.3	32	8.94	333
2023-03-16		56.3	21	3.06	240	2023-04-12		77.3	32	9.5	313
2023-03-16		56.3	20	2.63	250	2023-04-12		77.2	32	9.28	342
2023-03-16		56.3	20	2.72	224	2023-04-12		77.2	32	6.8	309
2023-03-16		56.4	21	2.9	187	2023-04-12		77.2	32	6.1	306
2023-03-16		56.4	21	2.59	189	2023-04-12		77.2	32	7.15	303
2023-03-16		56.4	21	4.16	178	2023-04-12		77.2	32	6.35	331
2023-03-16		56.4	21	2.28	214	2023-04-12		77.1	32	6.03	304
2023-03-16		56.4	21	1.99	227	2023-04-12		77.1	32	7.13	306
2023-03-16		56.4	21	2.32	131	2023-04-12		77.1	32	8.79	306
2023-03-16		56.4	21	3.44	162	2023-04-12		77.1	32	8.07	303
2023-03-16		56.4	21	3.6	156	2023-04-12		77.1	32	7.71	306
2023-03-16		56.4	21	2.79	156	2023-04-12		77.1	32	7.98	316
2023-03-16		56.4	21	2.68	177	2023-04-12		77.1	32	9.3	333
2023-03-16		56.4	21	3.06	176	2023-04-12		77.1	32	10.62	323
2023-03-16		56.4	21	3.19	160	2023-04-12		77.1	32	9.08	312
2023-03-16		56.4	21	2.5	174	2023-04-12		77.1	32	7.67	320
2023-03-16		56.4	21	2.7	186	2023-04-12		77.1	32	9.68	344
2023-03-16		56.4	21	2.86	190	2023-04-12		77.1	31	7.18	337
2023-03-16		56.4	21	4.13	204	2023-04-12		77	31	6.91	332
2023-03-16		56.4	21	2.66	213	2023-04-12		77	31	8.23	329
2023-03-16		56.4	21	3.64	171	2023-04-12		77	31	8.12	322
2023-03-16		56.4	21	2.12	160	2023-04-12		76.9	32	13.35	309
2023-03-16		56.4	21	1.43	161	2023-04-12		76.9	32	7.76	291
2023-03-16		56.4	22	2.79	175	2023-04-12		76.9	31	4.78	287
2023-03-16		56.4	22	1.27	193	2023-04-12		76.8	31	8.7	303
2023-03-16		56.4	22	2.81	217	2023-04-12		76.8	32	12.79	322
2023-03-16		56.4	22	2.1	208	2023-04-12		76.8	32	10.4	327
2023-03-16		56.4	22	2.63	171	2023-04-12		76.8	32	8.34	301
2023-03-16		56.4	22	4.85	180	2023-04-12		76.8	32	5.41	327
2023-03-16		56.4	22	5.01	189	2023-04-12		76.8	32	6.97	332
2023-03-16		56.4	22	5.68	196	2023-04-12		76.8	32	7.98	320
2023-03-16		56.4	22	4.45	207	2023-04-12		76.8	32	8.34	302
2023-03-16		56.4	22	3.04	207	2023-04-12		76.8	32	9.88	288
2023-03-16		56.4	21	2.05	192	2023-04-12		76.8	32	9.5	298
2023-03-16		56.4	22	1.63	117	2023-04-12		76.8	32	8.34	287
2023-03-16		56.4	21	0.26	135	2023-04-12		76.8	32	5.52	290
2023-03-16		56.4	21	0.93	221	2023-04-12		76.9	32	5.43	293
2023-03-16		56.4	21	2.48	211	2023-04-12		76.9	32	10.15	312
2023-03-16		56.4	21	2.25	189	2023-04-12		76.9	32	9.26	315
2023-03-16		56.4	21	2.39	190	2023-04-12		76.9	32	13.04	313
2023-03-16		56.4	21	3.01	198	2023-04-12		76.8	32	9.46	294
2023-03-16		56.4	21	3.19	174	2023-04-12		76.8	32	8.94	284
2023-03-16		56.4	21	3.42	146	2023-04-12		76.8	32	9.1	293
2023-03-16		56.4	21	3.04	154	2023-04-12		76.8	32	13.1	279
2023-03-16		56.5	21	2.46	148	2023-04-12		76.8	31	12.88	287
2023-03-16		56.5	21	1.56	188	2023-04-12		76.7	31	11.02	298
2023-03-16		56.5	22	2.61	151	2023-04-12		76.7	32	8.29	305
2023-03-16		56.5	22	3.26	154	2023-04-12		76.7	32	8.32	294
2023-03-16		56.5	22	4.58	195	2023-04-12		76.7	32	12.77	297
2023-03-16		56.5	22	4.58	200	2023-04-12		76.7	32	12.52	296
2023-03-16		56.5	22	5.3	201	2023-04-12		76.7	32	12.34	300
2023-03-16		56.5	22	4.45	199	2023-04-12		76.7	32	8.05	327
2023-03-16		56.6	21	3.69	189	2023-04-12		76.7	32	11.87	321
2023-03-16		56.6	21	1.67	195	2023-04-12		76.7	32	13.57	332
2023-03-16		56.6	21	2.66	194	2023-04-12		76.7	32	13.95	334
2023-03-16		56.6	21	3.24	189	2023-04-12		76.7	32	9.55	321
2023-03-16		56.6	20	3.66	200	2023-04-12		76.7	32	11.54	311
2023-03-16		56.6	20	3.91	206	2023-04-12		76.7	32	12.28	306
2023-03-16		56.6	20	2.86	203	2023-04-12		76.6	32	15.74	299
2023-03-16		56.6	20	4.13	188	2023-04-12		76.6	32	13.84	299
2023-03-16		56.6	20	5.16	194	2023-04-12		76.6	32	17.42	302
2023-03-16		56.6	20	4.85	193	2023-04-12		76.6	32	11.67	296
2023-03-16		56.6	20	1.54	164	2023-04-12		76.6	32	12.61	300
2023-03-16		56.6	20	0.67	144	2023-04-12		76.6	32	11.92	318
2023-03-16		56.6	21	0.87	262	2023-04-12		76.6	32	10.42	292
2023-03-16		56.6	21	1.9	244	2023-04-12		76.6	32	5.39	298
2023-03-16		56.6	21	1.07	220	2023-04-12		76.6	32	12.12	295
2023-03-16		56.6	21	2.81	236	2023-04-12		76.6	32	5.68	251
2023-03-16		56.6	21	3.91	247	2023-04-12		76.6	32	8.61	297
2023-03-16		56.6	21	2.57	225	2023-04-12		76.6	33	8.16	289
2023-03-16		56.5	20	2.48	202	2023-04-12		76.6	33	11.87	300
2023-03-16		56.5	20	1.74	209	2023-04-12		76.7	32	11.56	283
2023-03-16		56.5	20	1.45	192	2023-04-12		76.7	32	9.1	301
2023-03-16		56.5	20	1.45	200	2023-04-12		76.7	32	10.31	304
2023-03-16		56.5	21	1.4	209	2023-04-12		76.7	32	9.41	288
2023-03-16		56.5	20	1.05	180	2023-04-12		76.7	32	7.06	310
2023-03-16		56.5	20	1.74	216	2023-04-12		76.7	32	6.26	316
2023-03-16		56.5	20	2.43	238	2023-04-12		76.8	32	8.43	310
2023-03-16		56.5	20	2.21	228	2023-04-12		76.8	32	9.5	324
2023-03-16		56.5	20	2.48	205	2023-04-12		76.8	32	12.52	334
2023-03-16		56.5	20	3.01	212	2023-04-12		76.8	32	7.76	337
2023-03-16		56.5	20	1.99	190	2023-04-12		76.8	32	10.17	326
2023-03-16		56.5	20	1.14	236	2023-04-12		76.8	32	7.74	329
2023-03-16		56.5	20	2.08	231	2023-04-12		76.8	32	7.67	335
2023-03-16		56.5	20	2.3	184	2023-04-12		76.8	32	5.59	343
2023-03-16		56.5	20	1	232	2023-04-12		76.8	32	7.27	338
2023-03-16		56.5	20	1.54	301	2023-04-12		76.8	32	7.42	326
2023-03-16		56.5	21	2.52	306	2023-04-12		76.8	32	6.53	325
2023-03-16		56.5	21	3.15	269	2023-04-12		76.8	32	5.36	336
2023-03-16		56.5	21	2.84	256	2023-04-12		76.9	32	5.41	351
2023-03-16		56.4	21	1.36	301	2023-04-12		76.8	32	10.64	307
2023-03-16		56.4	21	2.43	266	2023-04-12		76.8	32	11.63	309
2023-03-16		56.4	21	2.81	302	2023-04-12		76.8	32	13.48	329
2023-03-16		56.4	21	3.48	327	2023-04-12		76.8	32	11.52	317
2023-03-16		56.4	21	4.11	324	2023-04-12		76.7	32	10.96	333
2023-03-16		56.4	21	4.6	317	2023-04-12		76.7	32	11.11	343
2023-03-16		56.4	21	2.86	309	2023-04-12		76.6	31	9.41	333
2023-03-16		56.4	21	5.68	326	2023-04-12		76.6	31	9.46	342
2023-03-16		56.4	21	4.63	331	2023-04-12		76.6	31	11	348
2023-03-16		56.4	21	4.89	339	2023-04-12		76.5	32	8.9	12
2023-03-16		56.4	21	3.48	333	2023-04-12		76.5	32	8.83	6
2023-03-16		56.4	21	7.38	350	2023-04-12		76.5	32	8.67	323
2023-03-16		56.4	21	7.53	354	2023-04-12		76.5	32	16.82	350
2023-03-16		56.4	22	8.59	342	2023-04-12		76.5	32	9.7	347
2023-03-16		56.4	21	11.05	350	2023-04-12		76.4	32	13.57	332
2023-03-16		56.4	21	10.35	339	2023-04-12		76.4	32	15.23	294
2023-03-16		56.4	21	8.99	341	2023-04-12		76.4	32	12.03	285
2023-03-16		56.4	21	9.1	342	2023-04-12		76.4	32	10.6	270
2023-03-16		56.4	21	7.62	349	2023-04-12		76.4	32	9.01	252
2023-03-16		56.4	21	8.92	296	2023-04-12		76.4	32	3.08	213
2023-03-16		56.4	21	6.86	306	2023-04-12		76.4	32	6.73	298
2023-03-16		56.4	21	8.2	309	2023-04-12		76.4	32	7.22	278
2023-03-16		56.4	21	5.01	275	2023-04-12		76.4	32	6.03	3
2023-03-16		56.4	21	3.82	312	2023-04-12		76.4	32	8.14	352
2023-03-16		56.4	21	4.65	340	2023-04-12		76.4	32	3.8	161
2023-03-16		56.4	21	4.11	326	2023-04-12		76.4	32	9.97	359
2023-03-16		56.4	21	5.05	313	2023-04-12		76.4	32	6.17	3
2023-03-16		56.4	21	4.33	309	2023-04-12		76.4	32	4.76	306
2023-03-16		56.4	21	3.78	287	2023-04-12		76.4	32	4.83	19
2023-03-16		56.4	21	2.23	233	2023-04-12		76.5	32	2.14	178
2023-03-16		56.4	20	2.95	343	2023-04-12		76.5	32	8.92	329
2023-03-16		56.4	20	2.7	313	2023-04-12		76.5	32	6.12	281
2023-03-16		56.4	20	2.95	320	2023-04-12		76.5	32	3.15	343
2023-03-16		56.4	20	2.9	247	2023-04-12		76.5	32	10.29	322
2023-03-16		56.4	20	4.04	253	2023-04-12		76.6	32	7.96	306
2023-03-16		56.4	21	3.78	218	2023-04-12		76.6	32	9.55	296
2023-03-16		56.4	21	5.59	210	2023-04-12		76.6	32	18.52	302
2023-03-16		56.4	21	6.57	196	2023-04-12		76.6	32	14.27	335
2023-03-16		56.4	20	7.22	185	2023-04-12		76.6	32	11.92	323
2023-03-16		56.4	20	6.66	162	2023-04-12		76.6	32	22.81	324
2023-03-16		56.4	20	5.63	180	2023-04-12		76.6	32	19.26	346
2023-03-16		56.4	20	6.62	180	2023-04-12		76.6	32	14.96	344
2023-03-16		56.4	20	5.43	163	2023-04-12		76.6	32	14.11	345
2023-03-16		56.4	20	4.56	164	2023-04-12		76.6	32	9.9	344
2023-03-16		56.4	20	3.71	175	2023-04-12		76.6	32	12.68	341
2023-03-16		56.4	20	4.63	183	2023-04-12		76.6	32	14.65	344
2023-03-16		56.4	20	3.6	181	2023-04-12		76.5	32	14.18	343
2023-03-16		56.4	20	4.63	237	2023-04-12		76.5	32	12.86	346
2023-03-16		56.4	20	3.6	222	2023-04-12		76.5	32	14.87	339
2023-03-16		56.5	20	5.25	215	2023-04-12		76.5	32	10.02	331
2023-03-16		56.5	20	4.49	202	2023-04-12		76.5	32	4.72	350
2023-03-16		56.5	20	5.99	211	2023-04-12		76.5	32	6.86	333
2023-03-16		56.5	20	6.66	204	2023-04-12		76.5	32	10.78	350
2023-03-16		56.5	20	5.61	200	2023-04-12		76.5	32	11.09	337
2023-03-16		56.5	20	6.95	218	2023-04-12		76.5	32	12.59	337
2023-03-16		56.5	20	7.29	226	2023-04-12		76.5	32	7.09	336
2023-03-16		56.5	20	5.61	256	2023-04-12		76.5	32	10.84	353
2023-03-16		56.5	19	9.57	233	2023-04-12		76.5	32	14.85	336
2023-03-16		56.5	19	7.98	232	2023-04-12		76.5	32	12.9	316
2023-03-16		56.5	19	8.52	229	2023-04-12		76.5	32	14.16	345
2023-03-16		56.5	19	7.29	245	2023-04-12		76.5	32	11.69	330
2023-03-16		56.5	19	9.44	236	2023-04-12		76.5	32	13.22	6
2023-03-16		56.5	19	7.56	209	2023-04-12		76.5	32	7.29	340
2023-03-16		56.5	19	7	243	2023-04-12		76.4	32	14.49	343
2023-03-16		56.5	19	6.73	229	2023-04-12		76.4	32	12.61	350
2023-03-16		56.5	19	3.53	250	2023-04-12		76.4	32	12.46	342
2023-03-16		56.5	19	6.42	267	2023-04-12		76.4	32	12.41	344
2023-03-16		56.5	19	6.55	256	2023-04-12		76.4	32	10.44	344
2023-03-16		56.5	19	7.85	254	2023-04-12		76.4	32	9.82	353
2023-03-16		56.5	19	7.2	227	2023-04-12		76.4	32	10.42	338
2023-03-16		56.5	19	6.1	259	2023-04-12		76.4	32	13.17	342
2023-03-16		56.5	19	7.53	263	2023-04-12		76.4	32	9.79	334
2023-03-16		56.5	19	6.21	262	2023-04-12		76.4	32	7.24	351
2023-03-16		56.5	19	7	311	2023-04-12		76.4	32	8.72	347
2023-03-16		56.5	20	5.21	308	2023-04-12		76.4	32	9.14	339
2023-03-16		56.5	20	1.65	292	2023-04-12		76.4	32	6.44	350
2023-03-16		56.5	20	1.87	246	2023-04-12		76.4	32	13.1	342
2023-03-16		56.5	19	2.25	172	2023-04-12		76.4	32	2.23	347
2023-03-16		56.5	19	2.68	102	2023-04-12		76.4	32	12.52	337
2023-03-16		56.5	20	4.42	37	2023-04-12		76.4	32	6.73	354
2023-03-16		56.5	20	5.5	343	2023-04-12		76.4	32	9.19	1
2023-03-16		56.5	20	5.05	315	2023-04-12		76.4	32	3.73	2
2023-03-16		56.5	20	2.61	251	2023-04-12		76.5	32	4.96	332
2023-03-16		56.5	20	5.1	295	2023-04-12		76.5	32	6.12	342
2023-03-16		56.4	20	1.16	245	2023-04-12		76.5	32	8.97	359
2023-03-16		56.4	20	1.99	203	2023-04-12		76.5	32	7.31	346
2023-03-16		56.4	20	3.71	340	2023-04-12		76.5	32	2.57	5
2023-03-16		56.4	20	3.87	317	2023-04-12		76.5	32	3.69	348
2023-03-16		56.4	20	6.08	305	2023-04-12		76.5	32	3.89	5
2023-03-16		56.4	20	6.93	324	2023-04-12		76.6	32	2.1	35
2023-03-16		56.4	20	5.59	324	2023-04-12		76.6	32	3.87	350
2023-03-16		56.4	20	6.08	311	2023-04-12		76.6	32	5.25	357
2023-03-16		56.4	20	2.77	290	2023-04-12		76.6	32	7.71	353
2023-03-16		56.4	20	4.42	340	2023-04-12		76.6	32	9.17	348
2023-03-16		56.4	20	9.17	350	2023-04-12		76.6	32	4.76	4
2023-03-16		56.4	21	10.2	318	2023-04-12		76.6	32	4.38	338
2023-03-16		56.4	21	11.25	332	2023-04-12		76.6	32	7.96	342
2023-03-16		56.5	21	11.43	321	2023-04-12		76.6	32	7.11	351
2023-03-16		56.5	20	12.01	328	2023-04-12		76.7	32	5.3	2
2023-03-16		56.5	20	13.15	324	2023-04-12		76.7	32	5.07	327
2023-03-16		56.5	20	8.03	323	2023-04-12		76.7	32	3.84	320
2023-03-16		56.5	20	11.25	314	2023-04-12		76.7	32	1.29	268
2023-03-16		56.5	20	6.86	318	2023-04-12		76.7	32	2.3	347
2023-03-16		56.4	20	6.21	288	2023-04-12		76.8	32	4.25	354
2023-03-16		56.4	20	1.58	347	2023-04-12		76.8	32	3.73	340
2023-03-16		56.4	20	6.12	342	2023-04-12		76.8	32	2.46	63
2023-03-16		56.4	20	3.66	257	2023-04-12		76.8	32	1.87	323
2023-03-16		56.4	20	1.45	308	2023-04-12		76.8	32	0.93	325
2023-03-16		56.4	20	4.85	332	2023-04-12		76.9	32	1.58	130
2023-03-16		56.4	20	3.42	291	2023-04-12		76.9	32	3.46	146
2023-03-16		56.4	20	6.93	245	2023-04-12		76.9	32	4.02	245
2023-03-16		56.4	20	2.7	262	2023-04-12		77	32	3.08	231
2023-03-16		56.4	20	3.04	323	2023-04-12		77	32	3.35	225
2023-03-16		56.4	20	2.48	358	2023-04-12		77	32	3.4	235
2023-03-16		56.4	20	4.4	320	2023-04-12		77.1	32	3.42	229
2023-03-16		56.4	20	3.06	329	2023-04-12		77.1	32	3.42	248
2023-03-16		56.4	20	5.34	332	2023-04-12		77.1	32	3.26	255
2023-03-16		56.4	20	4.36	306	2023-04-12		77.1	32	3.04	247
2023-03-16		56.4	20	4.42	334	2023-04-12		77.1	32	3.15	238
2023-03-16		56.4	20	5.88	322	2023-04-12		77.2	32	3.51	234
2023-03-16		56.4	20	5.88	321	2023-04-12		77.2	32	3.8	238
2023-03-16		56.4	20	6.15	310	2023-04-12		77.2	32	4.78	245
2023-03-16		56.4	20	4.56	341	2023-04-12		77.2	32	4.02	246
2023-03-16		56.4	20	4.18	15	2023-04-12		77.2	32	3.93	244
2023-03-16		56.4	20	6.93	357	2023-04-12		77.3	32	3.51	244
2023-03-16		56.4	20	6.37	338	2023-04-12		77.3	32	2.63	240
2023-03-16		56.4	20	3.4	299	2023-04-12		77.3	32	2.21	251
2023-03-16		56.4	20	1.78	324	2023-04-12		77.3	32	1.94	245
2023-03-16		56.4	20	4.87	336	2023-04-12		77.3	32	2.21	253
2023-03-16		56.4	20	4.56	318	2023-04-12		77.4	32	1.58	268
2023-03-16		56.4	20	4.87	320	2023-04-12		77.4	32	0.51	222
2023-03-16		56.5	20	5.39	342	2023-04-12		77.4	32	0.82	202
2023-03-16		56.5	20	5.41	347	2023-04-12		77.4	32	2.39	146
2023-03-16		56.5	20	4.02	346	2023-04-12		77.4	32	1.96	98
2023-03-16		56.5	20	5.39	348	2023-04-12		77.5	32	1.85	79
2023-03-16		56.5	20	4.83	333	2023-04-12		77.5	32	1.14	56
2023-03-16		56.5	20	4	349	2023-04-12		77.5	32	1.07	33
2023-03-16		56.5	20	3.1	3	2023-04-12		77.5	32	1.47	76
2023-03-16		56.5	20	3.98	3	2023-04-12		77.5	32	2.28	239
2023-03-16		56.5	21	3.62	6	2023-04-12		77.6	32	3.33	255
2023-03-16		56.5	20	4.92	19	2023-04-12		77.6	32	4.4	250
2023-03-16		56.5	20	4.76	354	2023-04-12		77.6	32	5.52	254
2023-03-16		56.6	20	4.13	337	2023-04-12		77.6	32	4.87	245
2023-03-16		56.6	20	3.62	316	2023-04-12		77.7	32	4.47	238
2023-03-16		56.6	20	2.34	346	2023-04-12		77.7	32	6.42	246
2023-03-16		56.6	20	8.59	341	2023-04-12		77.7	32	5.1	263
2023-03-16		56.5	20	10.17	315	2023-04-12		77.7	32	3.89	246
2023-03-16		56.5	20	8.67	348	2023-04-12		77.7	32	1.81	256
2023-03-16		56.5	20	5.86	312	2023-04-12		77.8	32	1	231
2023-03-16		56.5	20	4.89	328	2023-04-12		77.8	32	2.01	209
2023-03-16		56.5	20	2.88	337	2023-04-12		77.8	31	0.96	241
2023-03-16		56.5	20	5.1	359	2023-04-12		77.8	31	1.23	192
2023-03-16		56.5	20	5.21	349	2023-04-12		77.8	31	0.82	137
2023-03-16		56.5	20	4.65	332	2023-04-12		77.9	32	1.63	37
2023-03-16		56.5	20	3.26	348	2023-04-12		77.9	32	1.67	12
2023-03-16		56.5	20	3.06	272	2023-04-12		77.9	32	1.34	346
2023-03-16		56.5	20	3.93	248	2023-04-12		77.9	32	2.95	330
2023-03-16		56.5	20	3.69	344	2023-04-12		77.9	32	3.15	335
2023-03-16		56.5	20	4.02	6	2023-04-12		78	32	4.16	314
2023-03-16		56.5	20	2.48	309	2023-04-12		78	32	2.32	307
2023-03-16		56.5	20	3.95	297	2023-04-12		78	32	1.58	353
2023-03-16		56.5	20	1.34	333	2023-04-12		78	32	1.25	308
2023-03-16		56.5	20	5.34	352	2023-04-12		78	32	0.82	304
2023-03-16		56.5	20	5.36	351	2023-04-12		78	32	0.17	214
2023-03-16		56.5	20	1.94	311	2023-04-12		78	32	0.93	126
2023-03-16		56.5	20	10.62	341	2023-04-12		78	32	0.78	130
2023-03-16		56.5	20	9.03	311	2023-04-12		78	32	0.73	159
2023-03-16		56.5	20	6.39	317	2023-04-12		78	32	0.89	131
2023-03-16		56.5	20	3.51	311	2023-04-12		78	32	0.58	41
2023-03-16		56.5	19	4.22	349	2023-04-12		78.1	32	0.78	91
2023-03-16		56.5	19	4.65	359	2023-04-12		78.1	32	1.72	68
2023-03-16		56.5	19	3.84	40	2023-04-12		78.2	32	1.92	77
2023-03-16		56.5	19	2.59	47	2023-04-12		78.2	32	2.52	59
2023-03-16		56.5	19	2.99	264	2023-04-12		78.2	32	2.3	77
2023-03-16		56.5	19	5.54	208	2023-04-12		78.2	31	2.75	78
2023-03-16		56.5	19	4.4	170	2023-04-12		78.2	31	3.55	77
2023-03-16		56.5	19	5.36	195	2023-04-12		78.2	31	3.42	41
2023-03-16		56.5	19	5.5	208	2023-04-12		78.2	31	3.73	42
2023-03-16		56.5	19	4.56	215	2023-04-12		78.3	31	3.98	11
2023-03-16		56.5	19	6.64	179	2023-04-12		78.3	31	6.95	11
2023-03-16		56.5	19	4.69	203	2023-04-12		78.3	31	6.26	359
2023-03-16		56.5	19	5.74	181	2023-04-12		78.3	31	6.37	350
2023-03-16		56.5	19	3.95	213	2023-04-12		78.4	31	6.15	344
2023-03-16		56.5	19	4.45	206	2023-04-12		78.4	31	6.82	343
2023-03-16		56.5	19	2.5	241	2023-04-12		78.4	32	7.15	349
2023-03-16		56.5	19	5.27	240	2023-04-12		78.4	32	4.29	339
2023-03-16		56.6	19	2.9	219	2023-04-12		78.4	32	4.4	1
2023-03-16		56.6	19	5.3	308	2023-04-12		78.4	32	5.32	0
2023-03-16		56.6	19	4.18	242	2023-04-12		78.5	32	4.92	351
2023-03-16		56.6	19	1.63	213	2023-04-12		78.5	32	4.63	356
2023-03-16		56.6	19	2.23	219	2023-04-12		78.5	32	5.07	349
2023-03-16		56.6	19	3.17	265	2023-04-12		78.5	32	2.46	352
2023-03-16		56.6	19	4.45	240	2023-04-12		78.6	32	4.8	332
2023-03-16		56.6	19	6.03	245	2023-04-12		78.6	32	4.42	343
2023-03-16		56.6	19	4.98	232	2023-04-12		78.6	32	4.4	349
2023-03-16		56.6	19	5.48	228	2023-04-12		78.6	32	5.16	356
2023-03-16		56.6	19	6.12	215	2023-04-12		78.6	32	2.16	317
2023-03-16		56.6	19	7.74	203	2023-04-12		78.7	32	3.31	313
2023-03-16		56.6	19	5.48	217	2023-04-12		78.7	32	2.77	264
2023-03-16		56.6	19	6.68	205	2023-04-12		78.7	32	2.43	266
2023-03-16		56.6	19	5.25	192	2023-04-12		78.7	32	2.68	273
2023-03-16		56.6	19	5.97	183	2023-04-12		78.7	32	2.34	252
2023-03-16		56.6	19	6.88	185	2023-04-12		78.7	32	2.61	226
2023-03-16		56.6	19	7.74	182	2023-04-12		78.7	32	2.61	241
2023-03-16		56.6	19	7.71	183	2023-04-12		78.7	32	2.59	223
2023-03-16		56.6	19	7.47	180	2023-04-12		78.8	32	4.83	242
2023-03-16		56.6	19	7.4	177	2023-04-12		78.8	32	6.03	240
2023-03-16		56.6	19	7.47	184	2023-04-12		78.8	32	6.5	254
2023-03-16		56.6	19	5.14	170	2023-04-12		78.8	31	2.12	264
2023-03-16		56.6	19	5.65	180	2023-04-12		78.8	31	7.2	301
2023-03-16		56.6	19	4.92	192	2023-04-12		78.8	31	6.68	281
2023-03-16		56.7	19	4.33	178	2023-04-12		78.8	31	2.5	321
2023-03-16		56.7	19	5.41	188	2023-04-12		78.8	31	2.97	246
2023-03-16		56.7	19	4.09	197	2023-04-12		78.8	31	5.07	243
2023-03-16		56.7	19	4.22	194	2023-04-12		78.8	31	4.89	205
2023-03-16		56.7	19	3.48	175	2023-04-12		78.9	31	6.55	223
2023-03-16		56.7	19	4.8	171	2023-04-12		78.9	31	9.14	251
2023-03-16		56.7	19	4.98	166	2023-04-12		78.9	31	10.69	253
2023-03-16		56.7	19	5.36	167	2023-04-12		78.9	31	8.9	281
2023-03-16		56.8	20	3.75	172	2023-04-12		78.9	31	8.65	261
2023-03-16		56.8	20	3.26	176	2023-04-12		78.9	31	5.3	278
2023-03-16		56.8	20	3.93	171	2023-04-12		78.9	31	5.54	282
2023-03-16		56.8	20	3.55	171	2023-04-12		78.9	31	6.01	275
2023-03-16		56.8	20	5.21	179	2023-04-12		78.8	31	6.15	260
2023-03-16		56.9	20	5.79	168	2023-04-12		78.9	31	6.46	270
2023-03-16		56.9	20	5.36	168	2023-04-12		78.8	31	9.93	262
2023-03-16		56.9	20	7.4	154	2023-04-12		78.8	31	9.46	262
2023-03-16		56.9	20	6.5	164	2023-04-12		78.8	31	8.03	276
2023-03-16		56.9	20	7.76	167	2023-04-12		78.8	31	6.73	268
2023-03-16		56.9	20	8.56	170	2023-04-12		78.8	31	8.65	278
2023-03-16		56.9	20	7.42	170	2023-04-12		78.8	31	6.33	289
2023-03-16		56.9	20	5.43	178	2023-04-12		78.8	31	4.92	274
2023-03-16		57	20	1.2	172	2023-04-12		78.8	31	5.05	265
2023-03-16		57	20	2.5	205	2023-04-12		78.8	31	6.21	251
2023-03-16		57	20	3.44	181	2023-04-12		78.8	31	9.59	252
2023-03-16		57	20	1.92	163	2023-04-12		78.8	31	8.92	250
2023-03-16		57	20	2.61	215	2023-04-12		78.8	31	8.88	250
2023-03-16		57	20	4.47	210	2023-04-12		78.7	31	4.6	272
2023-03-16		57	20	4.78	177	2023-04-12		78.7	31	3.6	263
2023-03-16		57	20	7.2	167	2023-04-12		78.7	31	7.35	257
2023-03-16		57	20	9.44	193	2023-04-12		78.7	31	7.49	264
2023-03-16		57	19	11.76	186	2023-04-12		78.7	31	6.82	257
2023-03-16		57	19	5.72	165	2023-04-12		78.7	31	7.09	252
2023-03-16		57.1	20	2.59	280	2023-04-12		78.7	31	6.95	244
2023-03-16		57	20	5.14	342	2023-04-12		78.7	31	8.74	246
2023-03-16		57	20	3.44	28	2023-04-12		78.7	31	9.17	260
2023-03-16		57	20	4.72	7	2023-04-12		78.7	31	12.52	271
2023-03-16		57	20	2.66	28	2023-04-12		78.7	31	14.56	259
2023-03-16		57	20	1.92	25	2023-04-12		78.7	31	14.29	269
2023-03-16		57	20	3.87	19	2023-04-12		78.7	30	12.68	256
2023-03-16		57	20	3.33	27	2023-04-12		78.6	30	15.14	245
2023-03-16		57	20	4.89	13	2023-04-12		78.6	30	12.52	282
2023-03-16		57	20	4.8	13	2023-04-12		78.6	30	12.63	249
2023-03-16		57	20	4.18	356	2023-04-12		78.5	30	13.26	249
2023-03-16		57	20	4.54	352	2023-04-12		78.5	30	9.28	269
2023-03-16		57	20	4.89	348	2023-04-12		78.4	30	11.49	258
2023-03-16		57	20	5.57	342	2023-04-12		78.4	30	8.63	221
2023-03-16		57	20	5.16	334	2023-04-12		78.4	30	6.75	247
2023-03-16		57	20	6.77	337	2023-04-12		78.4	31	11.2	261
2023-03-16		57	20	5.52	355	2023-04-12		78.4	31	17.02	255
2023-03-16		56.9	20	8.38	330	2023-04-12		78.3	31	11.85	239
2023-03-16		56.9	20	11.78	342	2023-04-12		78.3	31	7.87	266
2023-03-16		56.9	19	12.07	349	2023-04-12		78.3	31	11.72	261
2023-03-16		56.9	19	12.59	352	2023-04-12		78.2	31	11.65	272
2023-03-16		56.9	19	11.25	344	2023-04-12		78.2	31	9.12	263
2023-03-16		56.9	19	8.65	12	2023-04-12		78.2	31	10.24	292
2023-03-16		56.9	19	8.14	26	2023-04-12		78.2	31	6.3	254
2023-03-16		56.9	19	8.09	22	2023-04-12		78.2	31	5.65	251
2023-03-16		56.8	19	10.31	19	2023-04-12		78.2	31	2.16	207
2023-03-16		56.8	19	7.22	19	2023-04-12		78.2	31	4.25	339
2023-03-16		56.8	19	10.55	34	2023-04-12		78.2	31	2.86	10
2023-03-16		56.8	19	2.84	37	2023-04-12		78.2	31	3.08	3
2023-03-16		56.8	19	3.15	20	2023-04-12		78.2	31	3.55	2
2023-03-16		56.8	19	3.46	0	2023-04-12		78.2	31	5.39	350
2023-03-16		56.8	19	2.99	57	2023-04-12		78.2	31	3.04	318
2023-03-16		56.8	19	5.5	123	2023-04-12		78.2	31	4.89	327
2023-03-16		56.8	19	5.7	114	2023-04-12		78.2	31	4.74	257
2023-03-16		56.8	19	3.33	126	2023-04-12		78.2	31	7.18	255
2023-03-16		56.8	19	2.1	136	2023-04-12		78.2	31	8.16	246
2023-03-16		56.8	19	0.8	24	2023-04-12		78.2	32	4.8	239
2023-03-16		56.8	19	1.56	159	2023-04-12		78.2	32	8.12	243
2023-03-16		56.8	19	4.22	143	2023-04-12		78.3	32	7.62	257
2023-03-16		56.8	19	0.98	69	2023-04-12		78.3	32	9.03	259
2023-03-16		56.8	20	1.09	142	2023-04-12		78.3	32	9.95	266
2023-03-16		56.8	20	1.83	56	2023-04-12		78.3	32	11.11	286
2023-03-16		56.8	20	0.22	303	2023-04-12		78.3	31	14.58	297
2023-03-16		56.8	20	0.58	74	2023-04-12		78.3	31	9.57	305
2023-03-16		56.8	20	1.11	114	2023-04-12		78.4	31	9.93	301
2023-03-16		56.8	20	1.63	160	2023-04-12		78.4	31	6.08	306
2023-03-16		56.8	20	2.61	58	2023-04-12		78.4	32	10.4	266
2023-03-16		56.8	20	2.39	64	2023-04-12		78.4	32	13.1	287
2023-03-16		56.8	20	3.31	52	2023-04-12		78.4	32	14.87	280
2023-03-16		56.9	20	5.34	77	2023-04-12		78.4	32	16.75	285
2023-03-16		56.9	20	1.38	98	2023-04-12		78.5	31	16.35	299
2023-03-16		56.9	20	3.04	166	2023-04-12		78.5	31	12.84	289
2023-03-16		56.9	20	1.67	96	2023-04-12		78.5	31	15.65	292
2023-03-16		56.9	20	2.19	39	2023-04-12		78.5	31	14.24	282
2023-03-16		56.9	20	3.35	40	2023-04-12		78.4	31	15.72	278
2023-03-16		56.9	20	2.32	75	2023-04-12		78.4	31	11.92	277
2023-03-16		56.9	19	2.68	84	2023-04-12		78.4	31	10.6	260
2023-03-16		56.9	19	1.49	80	2023-04-12		78.4	31	10.17	267
2023-03-16		56.9	19	4	54	2023-04-12		78.4	31	7.38	262
2023-03-16		56.9	19	1.11	174	2023-04-12		78.4	31	6.48	265
2023-03-16		56.9	19	3.55	100	2023-04-12		78.4	31	12.9	256
2023-03-16		56.9	19	2.63	48	2023-04-12		78.3	31	9.84	292
2023-03-16		56.9	19	2.01	14	2023-04-12		78.3	31	8.38	262
2023-03-16		56.9	19	3.08	28	2023-04-12		78.3	31	12.79	258
2023-03-16		56.9	19	2.72	23	2023-04-12		78.3	31	14.07	280
2023-03-16		56.9	19	2.16	68	2023-04-12		78.3	31	16.93	295
2023-03-16		56.9	19	0.85	27	2023-04-12		78.3	31	14.96	298
2023-03-16		56.9	19	0.67	330	2023-04-12		78.3	31	14.78	300
2023-03-16		56.9	19	1.14	328	2023-04-12		78.3	31	10.46	283
2023-03-16		56.9	19	1.05	270	2023-04-12		78.2	31	12.21	280
2023-03-16		56.9	19	1.38	270	2023-04-12		78.2	31	9.46	265
2023-03-16		57	19	1.29	311	2023-04-12		78.2	31	15.3	274
2023-03-16		57	19	0.91	221	2023-04-12		78.2	31	14.74	275
2023-03-16		57	19	0.31	165	2023-04-12		78.2	31	15.23	276
2023-03-16		57	19	1.11	248	2023-04-12		78.2	31	14.65	287
2023-03-16		57	19	1	192	2023-04-12		78.2	31	14.04	258
2023-03-16		57	19	1.2	261	2023-04-12		78.1	31	11.56	237
2023-03-16		57	19	3.33	252	2023-04-12		78	31	10.4	233
2023-03-16		57	19	3.75	245	2023-04-12		78	31	12.7	228
2023-03-16		57	19	5.92	221	2023-04-12		78	31	13.35	256
2023-03-16		57	19	5.3	208	2023-04-12		78	31	16.73	286
2023-03-16		57.1	19	5.27	218	2023-04-12		78	31	18.61	287
2023-03-16		57.1	19	5.05	233	2023-04-12		78	31	10.91	312
2023-03-16		57.1	19	6.24	249	2023-04-12		77.9	31	11.34	316
2023-03-16		57.1	19	7.56	225	2023-04-12		77.9	31	4.96	313
2023-03-16		57.1	19	8.32	243	2023-04-12		77.9	31	5.14	296
2023-03-16		57.1	19	9.26	239	2023-04-12		77.9	31	14	300
2023-03-16		57.1	19	6.77	244	2023-04-12		77.9	31	12.34	280
2023-03-16		57.1	19	9.66	260	2023-04-12		77.9	31	13.86	294
2023-03-16		57.1	19	8.74	257	2023-04-12		77.9	31	11.63	274
2023-03-16		57.1	19	8.76	259	2023-04-12		77.9	31	16.66	272
2023-03-16		57.1	19	10.4	271	2023-04-12		77.9	31	12.28	253
2023-03-16		57.1	19	12.1	260	2023-04-12		77.8	31	10.51	243
2023-03-16		57.1	19	10.64	258	2023-04-12		77.8	31	8.92	238
2023-03-16		57.1	19	7.44	259	2023-04-12		77.8	31	12.77	237
2023-03-16		57.1	19	6.8	253	2023-04-12		77.8	31	10.29	228
2023-03-16		57.1	18	8.16	244	2023-04-12		77.7	31	9.12	238
2023-03-16		57.1	18	7.27	247	2023-04-12		77.7	31	7.6	227
2023-03-16		57.1	18	11.76	224	2023-04-12		77.7	31	14.27	259
2023-03-16		57	18	10.35	236	2023-04-12		77.7	31	11.4	266
2023-03-16		57	19	10.73	239	2023-04-12		77.7	31	11.87	281
2023-03-16		57.1	19	7.24	245	2023-04-12		77.6	31	15.34	305
2023-03-16		57.1	19	8.92	248	2023-04-12		77.6	31	10.51	310
2023-03-16		57.1	19	9.88	245	2023-04-12		77.6	32	8	319
2023-03-16		57.1	19	6.68	260	2023-04-12		77.6	32	4.98	304
2023-03-16		57.1	19	7.69	264	2023-04-12		77.6	32	6.01	306
2023-03-16		57.1	19	9.26	252	2023-04-12		77.6	32	2.93	321
2023-03-16		57.1	19	10.71	270	2023-04-12		77.6	32	4.65	1
2023-03-16		57.1	19	9.05	269	2023-04-12		77.6	32	4.72	30
2023-03-16		57.1	19	10.2	280	2023-04-12		77.6	33	2.39	31
2023-03-16		57.2	19	9.57	268	2023-04-12		77.6	33	5.21	9
2023-03-16		57.2	19	15.7	277	2023-04-12		77.6	33	6.17	334
2023-03-16		57.2	19	11.07	243	2023-04-12		77.6	33	3.84	285
2023-03-16		57.2	19	9.57	274	2023-04-12		77.6	33	4.16	299
2023-03-16		57.2	19	10.55	264	2023-04-12		77.6	33	5.3	323
2023-03-16		57.2	19	11.54	261	2023-04-12		77.6	33	5.79	351
2023-03-16		57.2	19	10.22	255	2023-04-12		77.6	33	8.59	351
2023-03-16		57.2	19	17.2	276	2023-04-12		77.6	33	6.21	354
2023-03-16		57.2	19	11.9	268	2023-04-12		77.6	33	3.19	329
2023-03-16		57.2	19	12.75	272	2023-04-12		77.7	33	2.77	327
2023-03-16		57.2	19	15.27	276	2023-04-12		77.7	33	2.79	350
2023-03-16		57.2	19	14.02	272	2023-04-12		77.7	33	7.51	353
2023-03-16		57.2	19	12.12	272	2023-04-12		77.7	33	5.5	309
2023-03-16		57.2	19	12.97	272	2023-04-12		77.7	33	4.38	306
2023-03-16		57.2	19	11.83	265	2023-04-12		77.7	33	6.55	300
2023-03-16		57.2	19	12.7	263	2023-04-12		77.7	33	3.06	293
2023-03-16		57.2	19	12.07	265	2023-04-12		77.7	33	4.18	338
2023-03-16		57.2	19	11.49	271	2023-04-12		77.7	33	5.99	324
2023-03-16		57.2	19	10.4	282	2023-04-12		77.7	33	7.6	301
2023-03-16		57.2	19	9.99	265	2023-04-12		77.7	33	6.88	287
2023-03-16		57.2	19	9.55	280	2023-04-12		77.6	33	5.52	297
2023-03-16		57.2	19	10.53	273	2023-04-12		77.6	33	3.71	288
2023-03-16		57.2	19	10.15	253	2023-04-12		77.6	33	4.07	322
2023-03-16		57.2	19	5.86	236	2023-04-12		77.6	33	2.52	268
2023-03-16		57.2	19	0.93	180	2023-04-12		77.6	34	3.01	222
2023-03-16		57.2	19	11.87	266	2023-04-12		77.6	34	4.02	359
2023-03-16		57.2	19	8.2	285	2023-04-12		77.6	34	3.22	279
2023-03-16		57.2	19	9.75	250	2023-04-12		77.6	34	9.99	211
2023-03-16		57.2	19	8.54	236	2023-04-12		77.6	34	10.64	214
2023-03-16		57.2	18	11	213	2023-04-12		77.6	34	4.38	262
2023-03-16		57.2	18	9.14	215	2023-04-12		77.6	34	4.98	300
2023-03-16		57.2	18	6.06	182	2023-04-12		77.6	35	6.12	237
2023-03-16		57.2	18	6.88	187	2023-04-12		77.7	35	7.02	259
2023-03-16		57.1	18	3.75	193	2023-04-12		77.7	35	7.18	259
2023-03-16		57.1	18	2.79	150	2023-04-12		77.7	35	7.13	274
2023-03-16		57.1	18	4.4	205	2023-04-12		77.7	35	8.2	270
2023-03-16		57.1	18	0.49	228	2023-04-12		77.7	34	10.04	257
2023-03-16		57.1	19	4.02	60	2023-04-12		77.6	33	8.76	255
2023-03-16		57.1	19	3.01	78	2023-04-12		77.6	33	10.89	214
2023-03-16		57.1	19	4.96	148	2023-04-12		77.6	32	9.64	211
2023-03-16		57.1	19	4.96	167	2023-04-12		77.6	32	9.3	215
2023-03-16		57.1	19	4.13	173	2023-04-12		77.5	32	4.78	227
2023-03-16		57.1	19	4.07	169	2023-04-12		77.5	32	7.96	240
2023-03-16		57.1	19	2.19	171	2023-04-12		77.5	31	7.51	247
2023-03-16		57.1	19	3.24	165	2023-04-12		77.4	31	6.06	256
2023-03-16		57.1	19	2.55	206	2023-04-12		77.4	31	5.25	273
2023-03-16		57.1	19	6.06	200	2023-04-12		77.4	31	3.42	258
2023-03-16		57.1	19	2.55	180	2023-04-12		77.3	31	4.96	227
2023-03-16		57.1	19	2.37	151	2023-04-12		77.3	31	5.18	230
2023-03-16		57.1	19	3.31	162	2023-04-12		77.3	31	4.89	218
2023-03-16		57.1	19	5.21	190	2023-04-12		77.3	31	6.62	211
2023-03-16		57.1	19	3.73	224	2023-04-12		77.3	31	6.12	228
2023-03-16		57.1	19	4.4	225	2023-04-12		77.3	31	6.01	231
2023-03-16		57.1	19	3.64	182	2023-04-12		77.3	31	5.21	229
2023-03-16		57.1	19	2.21	188	2023-04-12		77.3	31	4.65	232
2023-03-16		57.1	19	2.61	167	2023-04-12		77.3	31	5.34	239
2023-03-16		57.1	19	3.71	150	2023-04-12		77.2	31	6.91	239
2023-03-16		57.1	19	2.86	183	2023-04-12		77.2	31	7.94	238
2023-03-16		57.1	19	3.48	200	2023-04-12		77.2	31	5.63	231
2023-03-16		57.1	19	3.4	150	2023-04-12		77.2	31	6.68	264
2023-03-16		57.1	19	2.12	129	2023-04-12		77.2	31	8.5	234
2023-03-16		57.1	20	4.42	127	2023-04-12		77.2	31	8.03	243
2023-03-16		57.1	20	3.13	109	2023-04-12		77.2	32	6.24	283
2023-03-16		57.1	20	3.57	122	2023-04-12		77.2	32	6.44	323
2023-03-16		57.1	20	2.46	125	2023-04-12		77.2	32	8.32	316
2023-03-16		57.1	20	3.87	135	2023-04-12		77.2	33	5.23	319
2023-03-16		57.1	20	4.51	149	2023-04-12		77.2	33	11.63	294
2023-03-16		57.1	20	4.54	113	2023-04-12		77.2	33	15.5	291
2023-03-16		57.1	20	7.56	161	2023-04-12		77.3	33	10.78	263
2023-03-16		57.1	20	7.33	175	2023-04-12		77.3	33	9.52	267
2023-03-16		57.1	20	7.27	188	2023-04-12		77.3	32	7.33	258
2023-03-16		57.1	20	9.37	204	2023-04-12		77.3	32	7.11	280
2023-03-16		57.1	20	11.18	182	2023-04-12		77.3	32	4.11	249
2023-03-16		57.1	20	9.19	173	2023-04-12		77.3	32	4.25	254
2023-03-16		57.1	19	8.25	172	2023-04-12		77.3	32	4.02	257
2023-03-16		57.1	19	7.2	186	2023-04-12		77.3	32	4.31	259
2023-03-16		57.1	19	6.1	200	2023-04-12		77.3	32	5.9	262
2023-03-16		57.1	19	6.77	200	2023-04-12		77.3	33	5.07	269
2023-03-16		57.1	19	4.31	109	2023-04-12		77.4	33	6.17	277
2023-03-16		57.1	19	12.23	178	2023-04-12		77.4	33	4.13	276
2023-03-16		57.1	19	9.12	181	2023-04-12		77.4	34	5.48	283
2023-03-16		57.1	19	6.77	167	2023-04-12		77.4	34	2.52	295
2023-03-16		57.1	19	7.51	172	2023-04-12		77.4	34	1.67	249
2023-03-16		57.1	19	8.14	187	2023-04-12		77.5	34	3.04	269
2023-03-16		57.1	19	8.36	167	2023-04-12		77.5	34	4.49	263
2023-03-16		57.2	19	10.44	171	2023-04-12		77.5	34	4.4	253
2023-03-16		57.1	19	10.96	158	2023-04-12		77.5	34	5.21	265
2023-03-16		57.1	19	10.46	175	2023-04-12		77.6	34	5.27	257
2023-03-16		57.1	19	7.33	173	2023-04-12		77.6	34	6.68	263
2023-03-16		57.1	19	6.3	144	2023-04-12		77.6	34	6.44	271
2023-03-16		57.1	19	0.53	55	2023-04-12		77.6	33	5.5	280
2023-03-16		57.2	19	8.05	27	2023-04-12		77.6	34	4.42	320
2023-03-16		57.2	19	4.49	37	2023-04-12		77.6	34	7.06	279
2023-03-16		57.2	19	6.33	10	2023-04-12		77.7	34	10.24	277
2023-03-16		57.2	19	5.95	339	2023-04-12		77.7	34	11.78	291
2023-03-16		57.2	19	9.35	304	2023-04-12		77.7	33	11.11	303
2023-03-16		57.2	19	6.57	301	2023-04-12		77.7	33	10.22	323
2023-03-16		57.2	19	3.78	280	2023-04-12		77.7	33	7.4	332
2023-03-16		57.2	19	7.35	227	2023-04-12		77.7	33	6.5	327
2023-03-16		57.2	19	13.13	186	2023-04-12		77.7	33	5.74	329
2023-03-16		57.2	19	8.5	155	2023-04-12		77.7	33	7.29	317
2023-03-16		57.2	19	2.7	83	2023-04-12		77.7	33	6.17	325
2023-03-16		57.2	19	9.28	86	2023-04-12		77.7	33	3.73	333
2023-03-16		57.2	19	12.95	46	2023-04-12		77.7	33	4.76	319
2023-03-16		57.2	19	12.32	48	2023-04-12		77.7	33	5.43	11
2023-03-16		57.2	19	18.29	51	2023-04-12		77.7	33	0.82	218
2023-03-16		57.2	19	11.56	39	2023-04-12		77.7	33	2.08	349
2023-03-16		57.2	19	5.95	26	2023-04-12		77.7	33	2.43	274
2023-03-16		57.2	19	3.13	265	2023-04-12		77.8	33	6.12	305
2023-03-16		57.2	19	3.35	292	2023-04-12		77.8	34	8.9	313
2023-03-16		57.2	19	3.73	289	2023-04-12		77.8	34	10.11	317
2023-03-16		57.2	19	1.72	309	2023-04-12		77.8	34	6.37	306
2023-03-16		57.2	19	0.51	297	2023-04-12		77.9	34	8.07	319
2023-03-16		57.2	19	1.96	343	2023-04-12		77.9	34	6.75	319
2023-03-16		57.2	19	2.86	359	2023-04-12		77.9	34	5.14	312
2023-03-16		57.2	19	2.5	330	2023-04-12		77.9	34	2.37	276
2023-03-16		57.2	19	1.99	318	2023-04-12		78	34	8.61	281
2023-03-16		57.2	19	2.52	349	2023-04-12		78	34	8.43	268
2023-03-16		57.2	19	4.65	353	2023-04-12		78	33	7.8	283
2023-03-16		57.2	19	2.57	6	2023-04-12		78	33	7.56	305
2023-03-16		57.2	19	5.16	345	2023-04-12		78	33	6.17	279
2023-03-16		57.2	19	6.35	346	2023-04-12		78	33	5.83	289
2023-03-16		57.2	19	6.55	286	2023-04-12		78	33	2.05	290
2023-03-16		57.2	19	5.65	264	2023-04-12		78	33	2.16	258
2023-03-16		57.2	19	4.54	257	2023-04-12		78	33	5.07	220
2023-03-16		57.2	19	3.13	220	2023-04-12		78	33	1.63	246
2023-03-16		57.2	19	3.04	210	2023-04-12		78	33	2.14	30
2023-03-16		57.2	19	4.4	197	2023-04-12		78	33	2.57	325
2023-03-16		57.1	19	4.8	194	2023-04-12		78.1	33	5.16	250
2023-03-16		57.1	19	5.05	205	2023-04-12		78.1	33	4.22	223
2023-03-16		57.1	19	2.86	221	2023-04-12		78.2	32	2.99	183
2023-03-16		57.1	19	1.76	312	2023-04-12		78.2	32	0.78	204
2023-03-16		57.1	20	0.6	146	2023-04-12		78.2	32	5.03	216
2023-03-16		57.1	20	2.77	281	2023-04-12		78.2	32	5.01	207
2023-03-16		57.1	20	3.64	320	2023-04-12		78.2	32	5.5	208
2023-03-16		57.1	20	5.9	314	2023-04-12		78.3	32	3.17	211
2023-03-16		57.1	20	5.34	327	2023-04-12		78.3	32	4.54	251
2023-03-16		57.1	20	4.58	256	2023-04-12		78.3	32	3.93	275
2023-03-16		57.1	20	1.14	331	2023-04-12		78.4	32	1.36	274
2023-03-16		57.1	20	3.6	256	2023-04-12		78.4	32	0.85	324
2023-03-16		57.1	20	0.22	270	2023-04-12		78.4	31	3.48	229
2023-03-16		57.1	20	9.26	13	2023-04-12		78.4	31	0.91	94
2023-03-16		57.1	20	4.72	346	2023-04-12		78.4	31	3.1	284
2023-03-16		57.1	20	4.76	325	2023-04-12		78.4	31	5.39	264
2023-03-16		57.1	20	2.99	334	2023-04-12		78.4	31	5.41	261
2023-03-16		57.1	20	2.01	351	2023-04-12		78.5	31	5.77	239
2023-03-16		57.1	21	1.92	287	2023-04-12		78.5	31	7.94	252
2023-03-16		57.1	21	5.86	358	2023-04-12		78.5	31	6.24	268
2023-03-16		57.1	21	2.37	344	2023-04-12		78.5	32	7.35	272
2023-03-16		57.1	21	4.83	1	2023-04-12		78.5	31	6.53	260
2023-03-16		57.1	21	4.4	2	2023-04-12		78.5	31	5.86	235
2023-03-16		57.1	21	0.69	290	2023-04-12		78.5	31	6.26	226
2023-03-16		57.1	21	4.72	341	2023-04-12		78.5	31	5.07	221
2023-03-16		57.1	21	5.18	317	2023-04-12		78.5	31	5.57	208
2023-03-16		57.1	21	7.13	335	2023-04-12		78.5	31	5.9	245
2023-03-16		57.1	21	5.27	311	2023-04-12		78.5	31	3.66	244
2023-03-16		57.1	21	4.29	339	2023-04-12		78.5	31	1.65	288
2023-03-16		57.1	21	4.22	10	2023-04-12		78.5	31	3.08	307
2023-03-16		57.1	20	5.57	354	2023-04-12		78.5	31	4.42	298
2023-03-16		57.1	20	4.89	327	2023-04-12		78.5	31	7.65	317
2023-03-16		57	20	5.45	308	2023-04-12		78.5	31	6.12	304
2023-03-16		57	20	5.18	240	2023-04-12		78.5	31	7.2	300
2023-03-16		57	20	2.72	282	2023-04-12		78.5	31	2.79	178
2023-03-16		57	20	5.77	2	2023-04-12		78.5	31	1.07	337
2023-03-16		57	20	11.36	302	2023-04-12		78.5	31	1.94	48
2023-03-16		57	20	4.36	331	2023-04-12		78.5	31	2.32	129
2023-03-16		57	20	2.66	3	2023-04-12		78.6	31	0.49	196
2023-03-16		57	20	6.44	341	2023-04-12		78.6	31	7.11	227
2023-03-16		57	20	3.31	321	2023-04-12		78.6	31	6.68	236
2023-03-16		57	20	4.98	291	2023-04-12		78.6	31	5.7	206
2023-03-16		57	20	2.5	277	2023-04-12		78.6	31	3.89	214
2023-03-16		56.9	20	4.85	317	2023-04-12		78.6	31	8.03	211
2023-03-16		56.9	20	3.31	333	2023-04-12		78.6	31	9.59	235
[truncated: 6,543 more rows]

## Sheet: Table S12
Basic Wind Direction Statistics
Variable	EP - March 2023	EP - April 2023
Data Type	Angles	Angles
Number of Observations	5010	8540
Data Grouped?	No	No
Group Width (& Number of Groups)
Mean Vector (µ)	233.113°	282.512°
Length of Mean Vector (r)	0.481	0.743
Rayleigh Test (Z)	1158.17	4714.56
Rayleigh Test (p)	0	0
Watson-Wheeler Wind Direction Statistics
Variables (& observations)	W	p
March & Apil (5010 & 8540)	2218.98	0
	5010	8540
	No	No
Results in Matrix Format
Probability score (upper half) and W score (lower half)
	March	April
March	-----	0
April	2218.98	-----
